# Supplementary material for: Activation of the integrated stress response by inhibitors of its kinases
Source: Nat Commun. 2023 Sep 8;14:5535. doi: 10.1038/s41467-023-40823-8 (PMC10491595; doi:10.1038/s41467-023-40823-8)
Supplement: Supplementary file 4 — Source Data [file 41467_2023_40823_MOESM4_ESM.xlsx]

## Sheet: 1a
Tm	-	+	+	+	+
GSK'157 mg/kg	0	0	1	10	50
PeIF2a/eIF2a	0.0624861	1	1.01986	1.32206	0.709514
	0.439727	1	1.0741	1.66321	0.994743
	0.160083	1	1.71186	1.4396	0.885341

## Sheet: 1b
Tm	GSK'157 uM
		PeIF2a/eIF2a						ATF4/Tub
-	0	0.500416	0.325413	0.339813	0.589251			0.304055	0.156838	0.101191	0.263835
+	0	1	1	1	1			1	1	1	1
+	0.02	0.563089	0.816092	0.869132	1.12954			0.216364	0.21928	0.193344	0.257852
+	0.04	0.414694	0.615801	0.609853	0.977602			0.236581	0.195789	0.134896	0.179454
+	0.08	0.105663	0.393529	0.584882	1.00005			0.316678	0.214435	0.136878	0.284154
+	0.16	0.239028	0.305271	0.595002	0.943283			0.339476	0.114058	0.107161	0.278716
+	0.31	0.359105	0.403368	0.598649	0.960504			0.393639	0.0613447	0.126256	0.344172
+	0.63	0.474061	0.537004	0.48096	0.940074			0.874711	0.292784	0.159149	0.471949
+	1.3	0.569139	0.991166	1.1008	0.980676			1.25562	0.426889	0.224396	0.683243
+	2.5	0.663265	1.87395	1.76916	1.10271			1.81331	0.490713	0.387808	1.03793
+	5	0.825216	1.44626	1.36691	1.26297			1.34412	0.71144	0.511583	1.48773
+	10	1.11695	1.51052	1.43757	1.36699			0.816397	0.853003	0.457332	1.26116

## Sheet: 2a
GSK'157 uM	PeIF2a/eIF2a						ATF4/Tub
0	1	1	1	1	1		1	1	1	1
0.02	0.74563	0.897707	1.35157		1.32949		1.09628	0.913728		0.732738
0.04	1.43675	0.880377	1.74459		1.0831		1.11691	0.840567		0.561952
0.08	1.79036	0.84542	1.87033	1.22637	1.11149		1.40069	0.862318	0.766387	0.31403
0.16	1.4826	1.31305	1.66297	1.06516	1.8377		1.39558	1.12818	0.941176
0.31	1.14296	1.99723	1.61404	0.861844	2.94685		0.935017	1.44912	1.10924	0.163422
0.63	1.38431	2.17341	1.64319	0.838752	1.67556		1.31231	2.30628	1.70588	0.500204
1.3	1.94739	1.62033	1.75385	1.10063	1.89542		3.22539	2.74024	2.53782	0.914596
2.5	2.13946	1.42054	2.02092	1.38485	2.33044		5.18072	3.49537	2.40336	1.04325
5	2.74685	1.31404	2.16019	1.98305	2.1957		4.82534	3.73435	2.98319	2.36523
10	2.71484	1.74436	2.30962	2.32107	2.75445		3.16747	2.74024	2.62185	2.22941

## Sheet: 4c
A92	ATP	GSK'157 uM	PeIF2a/eIF2a
-	-	0	0.441739	0.807965	0.726145
-	+	0	1	1	1
-	+	1.25	1.69001	2.71073	3.22853
-	+	2.5	5.00009	3.82395	4.27073
-	+	5	6.57328	3.99507	5.86325
-	+	10	5.25074	3.64849	5.41827
-	+	20	3.97295	2.52097	3.90104
-	+	40	2.15256	1.73523	2.01383
-	+	80	1.5571	1.21734	1.36043
-	+	160	0.877272	1.08686	1.02215
+	+	10	0.487673	0.755449	0.502963

## Sheet: 6b
ATP	-	-	+	+	+	+	+	+	+	+	+	+	+	+	+	+	+	+	+	+	+	+	+	+
C16 uM	0		0		0.19		0.38		0.75		1.5		3		6		12		24		48		96
PeIF2a/eIF2a	0.058154	0.0728644	1	1	2.3679	3.13289	2.7262	3.76616	2.59047	4.24459	2.26554	4.16096	1.67279	2.22725	0.860985	1.29113	0.596068	0.647759	0.300802	0.339864	0.2532	0.224879	0.17603	0.143284

## Sheet: 7a
Sample 1 DMSO				Sample 2 GSK'157
volume (mL)	30Sept22_Sample_1_F (dRI)	volume (mL)	30Sept22_Sample_1_F (Molar mass)	volume (mL)	30Sept22_Sample_2_F (dRI)	volume (mL)	30Sept22_Sample_2_F (Molar mass)
-0.208633	0.00405571	8.17517	3.4445e+06	-0.206983	0.00179776	8.06119	7.40796e+06
-0.200738	0.00112574	8.192	3.2249e+06	-0.199088	-0.00135322	8.06961	6.95043e+06
-0.192843	-0.00074308	8.20884	3.03633e+06	-0.191193	-0.00256601	8.07803	6.53255e+06
-0.184948	-0.000599306	8.22567	2.88369e+06	-0.183298	-0.00236578	8.08644	6.14501e+06
-0.177053	-0.000521616	8.24251	2.75184e+06	-0.175403	-0.00235516	8.09486	5.77432e+06
-0.169159	-0.000524704	8.25934	2.62111e+06	-0.167509	-0.0023508	8.10328	5.43641e+06
-0.161264	-0.000527791	8.27617	2.51241e+06	-0.159614	-0.00237045	8.1117	5.12483e+06
-0.153369	-0.000542521	8.29301	2.4053e+06	-0.151719	-0.00239009	8.12011	4.84491e+06
-0.145474	-0.000587879	8.30984	2.31752e+06	-0.143824	-0.00244119	8.12853	4.60208e+06
-0.137579	-0.000622652	8.32668	2.24352e+06	-0.135929	-0.00249303	8.13695	4.38533e+06
-0.129685	-0.000660535	8.34351	2.17349e+06	-0.128035	-0.00252804	8.14537	4.1828e+06
-0.12179	-0.00069761	8.36035	2.07432e+06	-0.12014	-0.0025601	8.15378	3.99947e+06
-0.113895	-0.000730464	8.37718	1.99853e+06	-0.112245	-0.00261554	8.1622	3.83402e+06
-0.106	-0.000765241	8.39402	1.91769e+06	-0.10435	-0.00265577	8.17062	3.68071e+06
-0.0981055	-0.000799764	8.41085	1.83778e+06	-0.0964555	-0.00268319	8.17903	3.5436e+06
-0.0902107	-0.000845879	8.42769	1.76301e+06	-0.0885607	-0.00269589	8.18745	3.42056e+06
-0.0823159	-0.000882242	8.44452	1.69153e+06	-0.0806659	-0.00270454	8.19587	3.3003e+06
-0.0744211	-0.000913675	8.46136	1.6227e+06	-0.0727711	-0.00271079	8.20429	3.1812e+06
-0.0665263	-0.000966477	8.47819	1.5496e+06	-0.0648763	-0.00271727	8.2127	3.08239e+06
-0.0586315	-0.0010099	8.81488	797217	-0.0569815	-0.00272662	8.22112	2.9989e+06
-0.0507367	-0.00104034	8.83172	778644	-0.0490867	-0.00273036	8.22954	2.92241e+06
-0.0428419	-0.00104961	8.84855	764294	-0.0411919	-0.00271652	8.23796	2.8553e+06
-0.0349471	-0.00106072	8.86538	741472	-0.0332971	-0.00270748	8.24637	2.7903e+06
-0.0270523	-0.00107771	8.88222	726415	-0.0254023	-0.00270446	8.25479	2.72589e+06
-0.0191575	-0.00108548	8.89905	712896	-0.0175075	-0.00270474	8.26321	2.66123e+06
-0.0112627	-0.00110151	8.91589	698938	-0.00961267	-0.00271039	8.27162	2.6029e+06
-0.00336786	-0.00114282	8.93272	685489	-0.00171786	-0.00271604	8.28004	2.55852e+06
0.00452694	-0.00117832	8.94956	673562	0.00617694	-0.00272324	8.28846	2.51209e+06
0.0124217	-0.00118774	8.96639	661590	0.0140717	-0.00273561	8.29688	2.46435e+06
0.0203165	-0.00119904	8.98323	651956	0.0219665	-0.00274309	8.30529	2.42507e+06
0.0282113	-0.00122366	9.00006	641966	0.0298613	-0.00274439	8.31371	2.39236e+06
0.0361061	-0.00124651	9.0169	633294	0.0377561	-0.00274569	8.32213	2.35736e+06
0.0440009	-0.00126039	9.03373	625490	0.0456509	-0.00275067	8.33055	2.33188e+06
0.0518957	-0.00127709	9.05056	619726	0.0535457	-0.00274829	8.33896	2.30619e+06
0.0597905	-0.00129665	9.0674	614292	0.0614405	-0.00274549	8.34738	2.25822e+06
0.0676853	-0.00131303	9.08423	605324	0.0693353	-0.00274493	8.3558	2.2071e+06
0.0755801	-0.00133841	9.10107	598603	0.0772301	-0.00274548	8.36421	2.16879e+06
0.0834749	-0.00137472	9.1179	591160	0.0851249	-0.00275208	8.37263	2.13128e+06
0.0913697	-0.00139955	9.13474	584868	0.0930197	-0.00275869	8.38105	2.09774e+06
0.0992645	-0.00141376	9.15157	579731	0.100915	-0.00276806	8.38947	2.07248e+06
0.107159	-0.0014289	9.16841	576035	0.108809	-0.00277713	8.39788	2.0463e+06
0.115054	-0.00144841	9.18524	569538	0.116704	-0.0027882	8.4063	2.0124e+06
0.122949	-0.00144935	9.20208	560921	0.124599	-0.00280524	8.41472	1.97957e+06
0.130844	-0.00145029	9.21891	553813	0.132494	-0.00280689	8.42314	1.94814e+06
0.138739	-0.00143678	9.23574	547452	0.140389	-0.00280801	8.43155	1.9121e+06
0.146633	-0.00142175	9.9428	266326	0.148283	-0.00281092	8.43997	1.87778e+06
0.154528	-0.00141378	9.95963	265119	0.156178	-0.00281383	8.44839	1.84658e+06
0.162423	-0.00139879	9.97647	261611	0.164073	-0.00281854	8.45681	1.8143e+06
0.170318	-0.00139456	9.9933	258693	0.171968	-0.00284184	8.46522	1.77916e+06
0.178213	-0.00139256	10.0101	256957	0.179863	-0.00285223	8.47364	1.74374e+06
0.186107	-0.00139056	10.027	255127	0.187757	-0.0028381	8.48206	1.7116e+06
0.194002	-0.00138099	10.0438	253804	0.195652	-0.00282421	8.49047	1.6774e+06
0.201897	-0.00137217	10.0606	252266	0.203547	-0.00282135	8.49889	1.6419e+06
0.209792	-0.00136334	10.0775	250742	0.211442	-0.00281839	8.50731	1.60996e+06
0.217687	-0.00135912	10.0943	249472	0.219337	-0.00280937	8.51573	1.57967e+06
0.225581	-0.00134973	10.1111	248377	0.227231	-0.00279856	8.52414	1.5484e+06
0.233476	-0.00134524	10.128	247629	0.235126	-0.00278003	8.53256	1.51542e+06
0.241371	-0.00134075	10.1448	246906	0.243021	-0.00276923	8.54098	1.48459e+06
0.249266	-0.00133976	10.1616	246492	0.250916	-0.00276551	8.5494	1.4557e+06
0.257161	-0.00133914	10.1785	245895	0.258811	-0.00276707	8.55781	1.42696e+06
0.265055	-0.00134018	10.1953	245236	0.266705	-0.00276863	8.56623	1.39671e+06
0.27295	-0.00134122	10.2121	244697	0.2746	-0.00276823	8.57465	1.36839e+06
0.280845	-0.00134393	10.229	244311	0.282495	-0.00276889	8.58306	1.34286e+06
0.28874	-0.00134625	10.2458	243794	0.29039	-0.00276955	8.59148	1.31917e+06
0.296635	-0.00134083	10.2627	243466	0.298285	-0.00276883	8.5999	1.29546e+06
0.304529	-0.00134291	10.2795	242912	0.306179	-0.00276974	8.60832	1.27683e+06
0.312424	-0.00134499	10.2963	242354	0.314074	-0.00277064	8.61673	1.26138e+06
0.320319	-0.00135166	10.3132	241794	0.321969	-0.00277212	8.62515	1.24521e+06
0.328214	-0.00135893	10.33	241301	0.329864	-0.0027736	8.63357	1.22674e+06
0.336109	-0.00137926	10.3468	241068	0.337759	-0.00277911	8.64199	1.20596e+06
0.344003	-0.00140041	10.3637	240455	0.345653	-0.00277538	8.6504	1.18399e+06
0.351898	-0.00140725	10.3805	239846	0.353548	-0.00276904	8.86083	801284
0.359793	-0.00141469	10.3973	239489	0.361443	-0.00276738	8.86925	790534
0.367688	-0.0014211	10.4142	238791	0.369338	-0.00276897	8.87767	777025
0.375583	-0.00143464	10.431	238352	0.377233	-0.00277057	8.88609	765256
0.383477	-0.00143793	10.4478	237627	0.385127	-0.00275731	8.8945	756079
0.391372	-0.00143683	10.4647	236794	0.393022	-0.0027551	8.90292	748745
0.399267	-0.00143633	10.4815	235915	0.400917	-0.00275289	8.91134	742426
0.407162	-0.00143582	10.4983	235517	0.408812	-0.00275029	8.91976	736361
0.415057	-0.00143555	10.5152	234951	0.416707	-0.00274709	8.92817	730421
0.422951	-0.00143382	10.532	234486	0.424601	-0.00273444	8.93659	723825
0.430846	-0.00143619	10.5488	234695	0.432496	-0.00272723	8.94501	717314
0.438741	-0.00143857	10.9613	181553	0.440391	-0.00272117	8.95342	711703
0.446636	-0.00144331	10.9781	179420	0.448286	-0.00270082	8.96184	704935
0.454531	-0.00144958	10.995	177821	0.456181	-0.00268838	8.97026	697003
0.462425	-0.00145735	11.0118	176371	0.464075	-0.00267345	8.97868	689979
0.47032	-0.00148541	11.0286	174223	0.47197	-0.00267161	8.98709	683587
0.478215	-0.00149867	11.0455	172565	0.479865	-0.00266978	8.99551	676564
0.48611	-0.00150655	11.0623	171313	0.48776	-0.00266823	9.00393	669152
0.494005	-0.00151442	11.0791	170284	0.495655	-0.00266553	9.01235	661418
0.501899	-0.00153259	11.096	170915	0.503549	-0.00264937	9.02076	653598
0.509794	-0.00154043	11.1128	170821	0.511444	-0.00262237	9.02918	646673
0.517689	-0.00155721	11.1296	170565	0.519339	-0.00261772	9.0376	640607
0.525584	-0.00157574	11.1465	170618	0.527234	-0.00260928	9.04601	635105
0.533479	-0.00159363	11.1633	172139	0.535129	-0.00258311	9.05443	630369
0.541373	-0.00159692	11.1801	175491	0.543023	-0.00258164	9.06285	626050
0.549268	-0.0016002	11.197	177434	0.550918	-0.00258017	9.07127	621500
0.557163	-0.0016235	11.2138	174729	0.558813	-0.00258015	9.07968	616969
0.565058	-0.00163895	11.2306	171652	0.566708	-0.00258131	9.0881	612806
0.572953	-0.00164791	11.2475	169519	0.574603	-0.00258248	9.09652	608630
0.580847	-0.00165079	11.2643	168078	0.582497	-0.00257781	9.10494	603939
0.588742	-0.00164969	11.2811	166145	0.590392	-0.00256547	9.11335	599727
0.596637	-0.00164931	11.298	165151	0.598287	-0.00256278	9.12177	596141
0.604532	-0.00165144	11.3148	164130	0.606182	-0.00256009	9.13019	593123
0.612427	-0.00165357	11.3316	164578	0.614077	-0.00254783	9.1386	590307
0.620321	-0.00165822	11.3485	164795	0.621971	-0.00254142	9.14702	587172
0.628216	-0.00166535	11.3653	165033	0.629866	-0.00253995	9.15544	583845
0.636111	-0.00167803	11.3822	164941	0.637761	-0.00253847	9.16386	580270
0.644006	-0.00169451	11.399	164434	0.645656	-0.00252368	9.17227	576953
0.651901	-0.00169856			0.653551	-0.00251607	9.18069	573980
0.659795	-0.00170261			0.661445	-0.00249489	9.18911	570434
0.66769	-0.00170978			0.66934	-0.00248435	9.19753	566349
0.675585	-0.00171159			0.677235	-0.00248001	9.20594	562913
0.68348	-0.0017256			0.68513	-0.00247568	9.21436	559950
0.691375	-0.00173482			0.693025	-0.00247437	9.22278	557410
0.699269	-0.00173889			0.700919	-0.0024746	9.23119	555265
0.707164	-0.00174295			0.708814	-0.00247483	9.23961	553466
0.715059	-0.001754			0.716709	-0.00247326	9.24803	551815
0.722954	-0.00175829			0.724604	-0.00246537	9.25645	549183
0.730849	-0.00176428			0.732499	-0.00245732	9.26486	545089
0.738743	-0.00178313			0.740393	-0.00245094	9.27328	541441
0.746638	-0.00180575			0.748288	-0.00244365	9.9635	274668
0.754533	-0.00181548			0.756183	-0.00242963	9.97192	271630
0.762428	-0.00182771			0.764078	-0.00242011	9.98033	269781
0.770323	-0.00183927			0.771973	-0.00241538	9.98875	268238
0.778217	-0.00184094			0.779867	-0.00239899	9.99717	266444
0.786112	-0.00186339			0.787762	-0.00239932	10.0056	264412
0.794007	-0.00188111			0.795657	-0.00240114	10.014	262898
0.801902	-0.00188948			0.803552	-0.00240295	10.0224	262234
0.809797	-0.00189082			0.811447	-0.00240487	10.0308	261418
0.817691	-0.00189216			0.819341	-0.00240678	10.0393	259821
0.825586	-0.00189991			0.827236	-0.00240061	10.0477	258602
0.833481	-0.00190732			0.835131	-0.00240126	10.0561	257859
0.841376	-0.00192182			0.843026	-0.00240191	10.0645	256941
0.849271	-0.00193645			0.850921	-0.0023977	10.0729	255376
0.857165	-0.00195613			0.858815	-0.00239683	10.0813	253832
0.86506	-0.00196833			0.86671	-0.00240034	10.0898	252906
0.872955	-0.00197791			0.874605	-0.00240385	10.0982	252101
0.88085	-0.00199196			0.8825	-0.00240572	10.1066	251306
0.888745	-0.00199476			0.890395	-0.0024076	10.115	250434
0.896639	-0.00201348			0.898289	-0.00241167	10.1234	249587
0.904534	-0.00204613			0.906184	-0.00241699	10.1318	248954
0.912429	-0.00206537			0.914079	-0.00242231	10.1403	248596
0.920324	-0.00208555			0.921974	-0.00244137	10.1487	247907
0.928219	-0.00209687			0.929869	-0.00244529	10.1571	247261
0.936113	-0.00209227			0.937763	-0.00244846	10.1655	246835
0.944008	-0.00208567			0.945658	-0.00245164	10.1739	246573
0.951903	-0.00208298			0.953553	-0.00245346	10.1823	246124
0.959798	-0.00207475			0.961448	-0.00245528	10.1908	245602
0.967693	-0.00204244			0.969343	-0.00246063	10.1992	245285
0.975587	-0.0020328			0.977237	-0.00246438	10.2076	245259
0.983482	-0.00202382			0.985132	-0.00247004	10.216	245355
0.991377	-0.00199878			0.993027	-0.00249077	10.2244	245195
0.999272	-0.0019917			1.00092	-0.00250835	10.2329	244845
1.00717	-0.00199058			1.00882	-0.00251863	10.2413	244466
1.01506	-0.00198026			1.01671	-0.00251898	10.2497	244200
1.02296	-0.00196481			1.02461	-0.00252044	10.2581	243988
1.03085	-0.00195543			1.0325	-0.00252189	10.2665	243745
1.03875	-0.00193936			1.0404	-0.00252383	10.2749	243524
1.04664	-0.0019306			1.04829	-0.00252896	10.2834	243363
1.05454	-0.00192184			1.05619	-0.00254995	10.2918	243172
1.06243	-0.00190784			1.06408	-0.0025703	10.3002	243008
1.07032	-0.00188397			1.07197	-0.00257828	10.3086	243021
1.07822	-0.00187798			1.07987	-0.00258013	10.317	243421
1.08611	-0.00187475			1.08776	-0.00258197	10.3254	243530
1.09401	-0.00187424			1.09566	-0.00259157	10.3339	243514
1.1019	-0.00187373			1.10355	-0.00259079	10.3423	243238
1.1098	-0.00185286			1.11145	-0.00259491	10.3507	242901
1.11769	-0.0018265			1.11934	-0.00259902	10.3591	242904
1.12559	-0.00181693			1.12724	-0.0026066	10.3675	242990
1.13348	-0.00181424			1.13513	-0.00263413	10.3759	242985
1.14138	-0.00179905			1.14303	-0.00263718	10.3844	242546
1.14927	-0.0017872			1.15092	-0.00264246	10.3928	242151
1.15717	-0.00178566			1.15882	-0.00266309	10.4012	242047
1.16506	-0.00178499			1.16671	-0.00267459	10.4096	241896
1.17296	-0.00178476			1.17461	-0.00269111	10.418	241780
1.18085	-0.00178453			1.1825	-0.00271691	10.4264	241549
1.18875	-0.00178329			1.1904	-0.00270736	10.4349	241147
1.19664	-0.00178359			1.19829	-0.00270541	10.4433	240742
1.20454	-0.00178389			1.20619	-0.0027065	10.4517	240671
1.21243	-0.00178472			1.21408	-0.00270759	10.4601	240665
1.22033	-0.00179126			1.22198	-0.00270747	10.4685	240761
1.22822	-0.00179457			1.22987	-0.00270906	10.477	240553
1.23612	-0.00180338			1.23777	-0.00271065	10.4854	240160
1.24401	-0.00181522			1.24566	-0.00271352	10.4938	239800
1.25191	-0.00182027			1.25356	-0.00271638	10.5022	239374
1.2598	-0.00182174			1.26145	-0.0027233	10.5106	239041
1.26769	-0.00183381			1.26934	-0.00271467	10.519	238760
1.27559	-0.00184829			1.27724	-0.00271057	10.5275	238369
1.28348	-0.00186944			1.28513	-0.00270647	10.5359	237997
1.29138	-0.00188512			1.29303	-0.00269933	10.5443	237888
1.29927	-0.00189288			1.30092	-0.00269586	10.5527	237822
1.30717	-0.00189191			1.30882	-0.00269484	10.5611	237389
1.31506	-0.00189011			1.31671	-0.00270233	10.5695	236854
1.32296	-0.00188989			1.32461	-0.00270981	10.578	236244
1.33085	-0.00188967			1.3325	-0.00271305	10.5864	236323
1.33875	-0.00144398			1.3404	-0.00195771	10.5948	236869
1.34664	0.000313834			1.34829	-0.000248699	10.6032	236843
1.35454	0.000647681			1.35619	-0.000175931	10.6116	236448
1.36243	0.000666305			1.36408	-0.000144835	10.62	235671
1.37033	0.000660917			1.37198	-0.000183642	10.6285	234994
1.37822	0.000655529			1.37987	-0.000222449	10.6369	234304
1.38612	0.000567761			1.38777	-0.000279931	10.6453	233912
1.39401	0.000517266			1.39566	-0.000316685	10.6537	233882
1.40191	0.000489953			1.40356	-0.000345022	11.0577	178326
1.4098	0.000466776			1.41145	-0.00037199	11.0662	177267
1.4177	0.000445933			1.41935	-0.000399813	11.0746	174642
1.42559	0.000428371			1.42724	-0.000407283	11.083	172873
1.43349	0.000410277			1.43514	-0.000412726	11.0914	172183
1.44138	0.000395383			1.44303	-0.000423846	11.0998	171641
1.44928	0.000385307			1.45093	-0.000425801	11.1082	170704
1.45717	0.000363991			1.45882	-0.000427757	11.1167	169504
1.46506	0.000347786			1.46671	-0.000435948	11.1251	168313
1.47296	0.000333315			1.47461	-0.000437161	11.1335	167145
1.48085	0.000311272			1.4825	-0.000439087	11.1419	166043
1.48875	0.000285195			1.4904	-0.000441012	11.1503	165234
1.49664	0.00026766			1.49829	-0.000446545	11.1588	164804
1.50454	0.000261448			1.50619	-0.000463215	11.1672	164638
1.51243	0.000248389			1.51408	-0.000462745	11.1756	164537
1.52033	0.000228852			1.52198	-0.00046329	11.184	164750
1.52822	0.000230222			1.52987	-0.000463835	11.1924	166215
1.53612	0.000228318			1.53777	-0.000459299	11.2008	167611
1.54401	0.000226414			1.54566	-0.000452475	11.2093	168658
1.55191	0.000207818			1.55356	-0.000450839	11.2177	168405
1.5598	0.000206306			1.56145	-0.000451085	11.2261	166428
1.5677	0.000204875			1.56935	-0.000452271	11.2345	164918
1.57559	0.000196575			1.57724	-0.000467689	11.2429	164054
1.58349	0.00018175			1.58514	-0.000483106	11.2513	163761
1.59138	0.00018146			1.59303	-0.000497523	11.2598	163842
1.59928	0.000181171			1.60093	-0.000484078	11.2682	163967
1.60717	0.000179225			1.60882	-0.00046747	11.2766	164177
1.61507	0.000181832			1.61672	-0.000457004	11.285	164261
1.62296	0.000178526			1.62461	-0.000439797	11.2934	164434
1.63086	0.00017522			1.63251	-0.000401507	11.3018	164906
1.63875	0.000167969			1.6404	-0.000372994	11.3103	164964
1.64665	0.000158787			1.6483	-0.000350558	11.3187	164834
1.65454	0.000154569			1.65619	-0.000316692	11.3271	164840
1.66244	0.000146793			1.66409	-0.000279309	11.3355	165801
1.67033	0.000141635			1.67198	-0.000255975	11.3439	165381
1.67822	0.000137685			1.67987	-0.000226077	11.3523	164567
1.68612	0.000147496			1.68777	-0.000201061	11.3608	165032
1.69401	0.000152357			1.69566	-0.000177906	11.3692	165210
1.70191	0.000157219			1.70356	-0.000159743	11.3776	165352
1.7098	0.000156952			1.71145	-0.000138451	11.386	166872
1.7177	0.000156684			1.71935	-0.000115362	11.3944	169033
1.72559	0.000151216			1.72724	-8.80368e-05
1.73349	0.000142816			1.73514	-6.87243e-05
1.74138	0.000140076			1.74303	-4.88546e-05
1.74928	0.000137337			1.75093	-2.28204e-05
1.75717	0.000130949			1.75882	-1.54987e-05
1.76507	0.00012783			1.76672	-1.50692e-05
1.77296	0.000126417			1.77461	-1.49714e-05
1.78086	0.000125004			1.78251	2.87083e-06
1.78875	0.000122346			1.7904	1.80944e-05
1.79665	0.000114366			1.7983	2.13465e-05
1.80454	9.50284e-05			1.80619	3.17578e-05
1.81244	9.10366e-05			1.81409	4.09413e-05
1.82033	8.60471e-05			1.82198	-2.40656e-05
1.82823	4.78035e-05			1.82988	-8.90725e-05
1.83612	9.55991e-06			1.83777	-0.000220465
1.84402	-0.000659822			1.84567	-0.000591931
1.85191	-0.000378308			1.85356	-6.73176e-05
1.85981	-0.000136885			1.86146	5.7937e-05
1.8677	-3.92386e-05			1.86935	0.000106006
1.87559	4.52927e-06			1.87724	0.000125598
1.88349	9.79627e-06			1.88514	0.00014519
1.89138	1.02953e-05			1.89303	0.000155116
1.89928	3.54702e-06			1.90093	0.000154299
1.90717	-3.20126e-06			1.90882	0.000156409
1.91507	-2.82968e-05			1.91672	0.000164012
1.92296	-4.00037e-05			1.92461	0.000164543
1.93086	-4.11848e-05			1.93251	0.000163642
1.93875	-4.58775e-05			1.9404	0.000162026
1.94665	-5.05702e-05			1.9483	0.00016041
1.95454	-6.39398e-05			1.95619	0.000157461
1.96244	-7.51224e-05			1.96409	0.000161963
1.97033	-8.51643e-05			1.97198	0.000164286
1.97823	-9.41056e-05			1.97988	0.000166087
1.98612	-0.000107218			1.98777	0.000175768
1.99402	-0.000112468			1.99567	0.000181625
2.00191	-0.000101192			2.00356	0.000182051
2.00981	-9.84005e-05			2.01146	0.000178975
2.0177	-9.56088e-05			2.01935	0.000175899
2.0256	-8.58074e-05			2.02725	0.000170905
2.03349	-8.24962e-05			2.03514	0.000148017
2.04139	-8.24388e-05			2.04304	0.000128474
2.04928	-8.23814e-05			2.05093	0.000125883
2.05718	-6.61596e-05			2.05883	0.000132689
2.06507	-6.11729e-05			2.06672	0.000133517
2.07296	-4.3031e-05			2.07461	0.000131137
2.08086	-2.35417e-05			2.08251	0.000128757
2.08875	-1.14671e-05			2.0904	0.000122986
2.09665	1.45734e-05			2.0983	0.000122753
2.10454	3.86329e-05			2.10619	0.000121538
2.11244	5.16557e-05			2.11409	0.000114836
2.12033	7.11192e-05			2.12198	0.000108134
2.12823	8.71099e-05			2.12988	0.000102471
2.13612	9.59191e-05			2.13777	9.68084e-05
2.14402	0.000124042			2.14567	8.03632e-05
2.15191	0.000143874			2.15356	7.37233e-05
2.15981	0.000175249			2.16146	6.4914e-05
2.1677	0.000200652			2.16935	5.84268e-05
2.1756	0.000210578			2.17725	5.54645e-05
2.18349	0.000237831			2.18514	5.25021e-05
2.19139	0.000262253			2.19304	4.46884e-05
2.19928	0.000278449			2.20093	3.30166e-05
2.20718	0.000294431			2.20883	4.02268e-05
2.21507	0.000316944			2.21672	6.92049e-05
2.22297	0.000343361			2.22462	9.19541e-05
2.23086	0.000368367			2.23251	0.000100326
2.23876	0.00038642			2.24041	9.94088e-05
2.24665	0.000413824			2.2483	9.84916e-05
2.25455	0.000444175			2.2562	0.00010965
2.26244	0.000463928			2.26409	0.000117396
2.27033	0.000478658			2.27198	0.000117674
2.27823	0.000482128			2.27988	0.000116019
2.28612	0.000488086			2.28777	0.000114363
2.29402	0.000511897			2.29567	0.000110174
2.30191	0.000522648			2.30356	0.000111606
2.30981	0.000523686			2.31146	0.000112749
2.3177	0.000547924			2.31935	0.000104431
2.3256	0.000442555			2.32725	9.61122e-05
2.33349	0.000337187			2.33514	7.83325e-05
2.34139	9.11679e-05			2.34304	-0.000390585
2.34928	0.000162044			2.35093	-0.000180378
2.35718	0.000448093			2.35883	-2.82174e-06
2.36507	0.000585182			2.36672	8.1373e-05
2.37297	0.000653521			2.37462	0.0001198
2.38086	0.00072186			2.38251	0.000158227
2.38876	0.000722099			2.39041	0.000161639
2.39665	0.00073646			2.3983	0.0001678
2.40455	0.000744782			2.4062	0.00016828
2.41244	0.00075162			2.41409	0.000176168
2.42034	0.00076698			2.42199	0.000178732
2.42823	0.000769316			2.42988	0.000182044
2.43613	0.000766245			2.43778	0.000198355
2.44402	0.000763175			2.44567	0.000207347
2.45192	0.000760726			2.45357	0.000206996
2.45981	0.000766645			2.46146	0.000206645
2.4677	0.000777162			2.46935	0.000210536
2.4756	0.000784442			2.47725	0.000211684
2.48349	0.000784568			2.48514	0.000212832
2.49139	0.000782768			2.49304	0.000214759
2.49928	0.000780967			2.50093	0.000219657
2.50718	0.000763218			2.50883	0.000234819
2.51507	0.000749818			2.51672	0.000238584
2.52297	0.000750953			2.52462	0.000249536
2.53086	0.000754213			2.53251	0.000248078
2.53876	0.000757472			2.54041	0.000246621
2.54665	0.000757635			2.5483	0.000242992
2.55455	0.000761531			2.5562	0.000240738
2.56244	0.000765755			2.56409	0.000230658
2.57034	0.00077267			2.57199	0.0002233
2.57823	0.000773172			2.57988	0.00021828
2.58613	0.000773306			2.58778	0.000206516
2.59402	0.000773312			2.59567	0.000216371
2.60192	0.000773319			2.60357	0.000228628
2.60981	0.000783642			2.61146	0.000229836
2.61771	0.000798493			2.61936	0.000229694
2.6256	0.000799916			2.62725	0.000229478
2.6335	0.000803393			2.63515	0.000240166
2.64139	0.000804485			2.64304	0.000235859
2.64929	0.000803013			2.65094	0.000231552
2.65718	0.00080154			2.65883	0.000224012
2.66507	0.000805779			2.66672	0.000212057
2.67297	0.00082017			2.67462	0.000206973
2.68086	0.00084037			2.68251	0.000199146
2.68876	0.000853526			2.69041	0.000184519
2.69665	0.000863246			2.6983	0.000162749
2.70455	0.000870739			2.7062	0.000150944
2.71244	0.000878023			2.71409	0.000142606
2.72034	0.000893839			2.72199	0.000116985
2.72823	0.000897696			2.72988	9.56103e-05
2.73613	0.000899268			2.73778	7.20277e-05
2.74402	0.00090084			2.74567	4.50818e-05
2.75192	0.000909567			2.75357	3.60474e-05
2.75981	0.000926401			2.76146	3.14715e-05
2.76771	0.000928998			2.76936	2.68956e-05
2.7756	0.000932367			2.77725	-2.79679e-06
2.7835	0.00094201			2.78515	-2.26025e-05
2.79139	0.000954794			2.79304	-2.75262e-05
2.79929	0.000964215			2.80094	-3.14296e-05
2.80718	0.000966175			2.80883	-4.2758e-05
2.81508	0.000966691			2.81673	-4.91436e-05
2.82297	0.000961813			2.82462	-6.95865e-05
2.83087	0.000956934			2.83252	-9.4232e-05
2.83876	0.00051172			2.84041	-0.00080892
2.84666	0.000502777			2.84831	-0.000793774
2.85455	0.000767991			2.8562	-0.000410634
2.86244	0.000896397			2.86409	-0.000247339
2.87034	0.000955388			2.87199	-0.000186597
2.87823	0.000977432			2.87988	-0.000167729
2.88613	0.000983791			2.88778	-0.000164516
2.89402	0.000983818			2.89567	-0.000167492
2.90192	0.000976197			2.90357	-0.000170467
2.90981	0.000968576			2.91146	-0.000175428
2.91771	0.000957392			2.91936	-0.000185382
2.9256	0.000956531			2.92725	-0.000188841
2.9335	0.000937808			2.93515	-0.000205533
2.94139	0.000925993			2.94304	-0.000207817
2.94929	0.00091365			2.95094	-0.00021073
2.95718	0.000902314			2.95883	-0.000221389
2.96508	0.000885282			2.96673	-0.000226821
2.97297	0.000869614			2.97462	-0.00023058
2.98087	0.000851296			2.98252	-0.00023216
2.98876	0.000839046			2.99041	-0.000244121
2.99666	0.000816781			2.99831	-0.000238066
3.00455	0.000800273			3.0062	-0.000214817
3.01245	0.000777933			3.0141	-0.000197917
3.02034	0.000760579			3.02199	-0.000181781
3.02824	0.000754888			3.02989	-0.000165517
3.03613	0.000734514			3.03778	-0.000149406
3.04403	0.000717952			3.04568	-0.000130526
3.05192	0.000704395			3.05357	-0.000128573
3.05981	0.000675451			3.06146	-0.000131323
3.06771	0.000649479			3.06936	-0.000134073
3.0756	0.000622309			3.07725	-0.000134413
3.0835	0.000603466			3.08515	-0.000122889
3.09139	0.000580434			3.09304	-0.000118926
3.09929	0.000546295			3.10094	-0.000116661
3.10718	0.000524263			3.10883	-0.000107307
3.11508	0.000505919			3.11673	-9.12991e-05
3.12297	0.000478416			3.12462	-8.85185e-05
3.13087	0.000442496			3.13252	-7.8952e-05
3.13876	0.000405292			3.14041	-7.8789e-05
3.14666	0.000378676			3.14831	-7.31945e-05
3.15455	0.000369119			3.1562	-4.10337e-05
3.16245	0.000352787			3.1641	6.57761e-07
3.17034	0.000331693			3.17199	2.0391e-05
3.17824	0.000314325			3.17989	3.27802e-05
3.18613	0.0002917			3.18778	5.95972e-05
3.19403	0.000280193			3.19568	7.72889e-05
3.20192	0.000258913			3.20357	8.81676e-05
3.20982	0.000230742			3.21147	0.000116034
3.21771	0.000215578			3.21936	0.00013408
3.22561	0.000198901			3.22726	0.000142917
3.2335	0.000181591			3.23515	0.000164953
3.2414	0.000159902			3.24305	0.000173705
3.24929	0.000149322			3.25094	0.000172854
3.25718	0.000131015			3.25883	0.000172004
3.26508	0.000101901			3.26673	0.000175093
3.27297	8.06606e-05			3.27462	0.000187073
3.28087	7.27817e-05			3.28252	0.000199299
3.28876	6.43367e-05			3.29041	0.000221127
3.29666	6.26364e-05			3.29831	0.000226989
3.30455	6.1036e-05			3.3062	0.0002322
3.31245	5.94357e-05			3.3141	0.000234469
3.32034	4.9919e-05			3.32199	0.000234093
3.32824	4.62767e-05			3.32989	4.61847e-05
3.33613	-0.000223244			3.33778	-0.000141724
3.34403	-0.000490253			3.34568	-0.000171744
3.35192	-9.44333e-05			3.35357	0.000351431
3.35982	-4.00453e-05			3.36147	0.000380241
3.36771	-3.9785e-05			3.36936	0.000391744
3.37561	-4.5005e-05			3.37726	0.000388862
3.3835	-5.02249e-05			3.38515	0.00038598
3.3914	-5.98026e-05			3.39305	0.000381205
3.39929	-6.55805e-05			3.40094	0.000374707
3.40719	-7.26667e-05			3.40884	0.00036821
3.41508	-8.62964e-05			3.41673	0.000352824
3.42298	-9.95908e-05			3.42463	0.000341669
3.43087	-0.000119384			3.43252	0.000326395
3.43877	-0.000138305			3.44042	0.000313453
3.44666	-0.000156991			3.44831	0.000307749
3.45455	-0.000166524			3.4562	0.000290964
3.46245	-0.000181211			3.4641	0.000269568
3.47034	-0.000202442			3.47199	0.000256879
3.47824	-0.000214597			3.47989	0.000249335
3.48613	-0.0002205			3.48778	0.000231326
3.49403	-0.000231725			3.49568	0.000211411
3.50192	-0.000239659			3.50357	0.000207015
3.50982	-0.000256499			3.51147	0.000204072
3.51771	-0.000264665			3.51936	0.000201129
3.52561	-0.000257059			3.52726	0.000189367
3.5335	-0.000234643			3.53515	0.000187823
3.5414	-0.0002269			3.54305	0.000186278
3.54929	-0.000219156			3.55094	0.000181595
3.55719	-0.000213683			3.55884	0.00016843
3.56508	-0.000198724			3.56673	0.000167349
3.57298	-0.000188555			3.57463	0.000163669
3.58087	-0.000176013			3.58252	0.000159988
3.58877	-0.000167003			3.59042	0.000152917
3.59666	-0.000150419			3.59831	0.000149671
3.60456	-0.00014178			3.60621	0.000146425
3.61245	-0.000133141			3.6141	0.00014069
3.62035	-0.000112909			3.622	0.000120404
3.62824	-8.39764e-05			3.62989	0.000109628
3.63614	-6.56925e-05			3.63779	0.000100025
3.64403	-5.28404e-05			3.64568	7.17567e-05
3.65192	-2.67226e-05			3.65357	4.62323e-05
3.65982	-7.41471e-06			3.66147	1.59231e-05
3.66771	1.02703e-05			3.66936	1.31242e-06
3.67561	3.06688e-05			3.67726	-2.49803e-06
3.6835	4.63509e-05			3.68515	-2.34021e-05
3.6914	5.66257e-05			3.69305	-3.91489e-05
3.69929	6.80231e-05			3.70094	-4.42707e-05
3.70719	8.44224e-05			3.70884	-5.55525e-05
3.71508	8.62983e-05			3.71673	-6.61868e-05
3.72298	8.81741e-05			3.72463	-7.91057e-05
3.73087	0.000100454			3.73252	-9.02135e-05
3.73877	0.000113095			3.74042	-0.000100123
3.74666	0.000115228			3.74831	-0.000111947
3.75456	0.000141295			3.75621	-0.000126941
3.76245	0.000169075			3.7641	-0.000140493
3.77035	0.000185398			3.772	-0.000151301
3.77824	0.000208907			3.77989	-0.000163649
3.78614	0.00023245			3.78779	-0.000174015
3.79403	0.000254426			3.79568	-0.000180058
3.80193	0.000293516			3.80358	-0.000200101
3.80982	0.000333002			3.81147	-0.000210858
3.81772	0.000357552			3.81937	-0.000221757
3.82561	0.000255381			3.82726	-0.000224885
3.83351	0.00015321			3.83516	-0.000390195
3.8414	-7.49033e-05			3.84305	-0.000962652
3.84929	2.70215e-05			3.85094	-0.000604877
3.85719	0.000286238			3.85884	-0.000395698
3.86508	0.000545455			3.86673	-0.000309032
3.87298	0.000550431			3.87463	-0.000273361
3.88087	0.000571972			3.88252	-0.000280296
3.88877	0.000617952			3.89042	-0.000287232
3.89666	0.000656313			3.89831	-0.000303619
3.90456	0.000680223			3.90621	-0.000332182
3.91245	0.000732493			3.9141	-0.000351874
3.92035	0.000763599			3.922	-0.000389439
3.92824	0.000781799			3.92989	-0.000419095
3.93614	0.000818033			3.93779	-0.000446377
3.94403	0.000856092			3.94568	-0.000475749
3.95193	0.000880778			3.95358	-0.000484776
3.95982	0.000919671			3.96147	-0.000494751
3.96772	0.000968646			3.96937	-0.00051959
3.97561	0.00101669			3.97726	-0.00054937
3.98351	0.00105816			3.98516	-0.000553214
3.9914	0.00110409			3.99305	-0.000560961
3.9993	0.00113905			4.00095	-0.000568709
4.00719	0.00117598			4.00884	-0.000574235
4.01509	0.00123861			4.01674	-0.000594965
4.02298	0.00130346			4.02463	-0.000619435
4.03088	0.00134827			4.03253	-0.000627747
4.03877	0.00139044			4.04042	-0.000625822
4.04666	0.00144332			4.04831	-0.000622322
4.05456	0.00148787			4.05621	-0.000626163
4.06245	0.00152881			4.0641	-0.000630004
4.07035	0.00157579			4.072	-0.000636554
4.07824	0.00159751			4.07989	-0.000656991
4.08614	0.00159891			4.08779	-0.000665187
4.09403	0.00161389			4.09568	-0.00066702
4.10193	0.00164695			4.10358	-0.000681155
4.10982	0.00167021			4.11147	-0.000691894
4.11772	0.00169782			4.11937	-0.000706188
4.12561	0.00172765			4.12726	-0.000713128
4.13351	0.00174982			4.13516	-0.000715005
4.1414	0.00178182			4.14305	-0.000716299
4.1493	0.0018147			4.15095	-0.000727245
4.15719	0.00183749			4.15884	-0.000737027
4.16509	0.00184858			4.16674	-0.000732523
4.17298	0.00186214			4.17463	-0.000732656
4.18088	0.00187953			4.18253	-0.000732788
4.18877	0.00188669			4.19042	-0.000732459
4.19667	0.00189392			4.19832	-0.000724801
4.20456	0.00189633			4.20621	-0.000722962
4.21246	0.00189715			4.21411	-0.000721124
4.22035	0.00189797			4.222	-0.000722765
4.22825	0.00190904			4.2299	-0.000724406
4.23614	0.00190727			4.23779	-0.000728708
4.24403	0.00190549			4.24568	-0.000740427
4.25193	0.00190186			4.25358	-0.000744309
4.25982	0.0019041			4.26147	-0.000747903
4.26772	0.00190713			4.26937	-0.000744621
4.27561	0.001911			4.27726	-0.000720593
4.28351	0.00191695			4.28516	-0.000709211
4.2914	0.00192699			4.29305	-0.000690812
4.2993	0.00193163			4.30095	-0.00068685
4.30719	0.00193627			4.30884	-0.000682887
4.31509	0.0019421			4.31674	-0.000673005
4.32298	0.00182139			4.32463	-0.000783034
4.33088	0.00170069			4.33253	-0.000893062
4.33877	0.00145637			4.34042	-0.0011303
4.34667	0.00147175			4.34832	-0.00106921
4.35456	0.00173043			4.35621	-0.000806146
4.36246	0.00184244			4.36411	-0.000680941
4.37035	0.00188302			4.372	-0.000555736
4.37825	0.00189753			4.3799	-0.00054467
4.38614	0.00189654			4.38779	-0.000536665
4.39404	0.00189555			4.39569	-0.000532684
4.40193	0.00189045			4.40358	-0.000510717
4.40983	0.0018796			4.41148	-0.000496215
4.41772	0.00186249			4.41937	-0.000494939
4.42562	0.00184622			4.42727	-0.000486042
4.43351	0.00183449			4.43516	-0.000466992
4.4414	0.00183077			4.44305	-0.000445062
4.4493	0.00182664			4.45095	-0.000422045
4.45719	0.0018212			4.45884	-0.000406455
4.46509	0.00181937			4.46674	-0.000390914
4.47298	0.00181261			4.47463	-0.000370474
4.48088	0.00180882			4.48253	-0.000350686
4.48877	0.00179692			4.49042	-0.000329988
4.49667	0.00178502			4.49832	-0.00031395
4.50456	0.00175651			4.50621	-0.000284412
4.51246	0.00173929			4.51411	-0.000246681
4.52035	0.0017262			4.522	-0.000220561
4.52825	0.00171694			4.5299	-0.0001866
4.53614	0.00170979			4.53779	-0.000166007
4.54404	0.00171347			4.54569	-0.000147544
4.55193	0.00170763			4.55358	-0.000129964
4.55983	0.00170179			4.56148	-0.000105
4.56772	0.00169012			4.56937	-9.28683e-05
4.57562	0.00167951			4.57727	-7.96474e-05
4.58351	0.00166982			4.58516	-6.72749e-05
4.59141	0.00165351			4.59306	-5.18791e-05
4.5993	0.00164804			4.60095	-2.50243e-05
4.6072	0.00163183			4.60885	-8.21442e-06
4.61509	0.00161776			4.61674	9.66729e-06
4.62299	0.00161693			4.62464	3.32298e-05
4.63088	0.00160862			4.63253	4.56757e-05
4.63877	0.00158572			4.64042	4.60281e-05
4.64667	0.00158427			4.64832	5.26418e-05
4.65456	0.00158335			4.65621	5.81153e-05
4.66246	0.00156579			4.66411	5.85475e-05
4.67035	0.00155066			4.672	7.90207e-05
4.67825	0.0015502			4.6799	7.86346e-05
4.68614	0.00154973			4.68779	7.82484e-05
4.69404	0.00153739			4.69569	8.31643e-05
4.70193	0.00151833			4.70358	8.29747e-05
4.70983	0.00149696			4.71148	8.12088e-05
4.71772	0.00148632			4.71937	7.94429e-05
4.72562	0.0014605			4.72727	8.11001e-05
4.73351	0.00142461			4.73516	8.86071e-05
4.74141	0.00138755			4.74306	9.93621e-05
4.7493	0.0013599			4.75095	0.000116626
4.7572	0.00134236			4.75885	0.000124541
4.76509	0.0013069			4.76674	0.00013489
4.77299	0.00128841			4.77464	0.000162417
4.78088	0.00127041			4.78253	0.000185789
4.78878	0.00123892			4.79043	0.000195437
4.79667	0.00121746			4.79832	0.000203978
4.80457	0.00119646			4.80622	0.000220139
4.81246	0.00116581			4.81411	0.000226637
4.82036	0.00114972			4.82201	0.000133917
4.82825	0.00111534			4.8299	4.11967e-05
4.83614	0.000829519			4.83779	-0.00015347
4.84404	0.000564463			4.84569	-0.000214698
4.85193	0.000936119			4.85358	0.000305353
4.85983	0.000954558			4.86148	0.000338943
4.86772	0.000962486			4.86937	0.000349929
4.87562	0.000950572			4.87727	0.000360915
4.88351	0.000938657			4.88516	0.000372419
4.89141	0.000902989			4.89306	0.000388377
4.8993	0.000857211			4.90095	0.000401271
4.9072	0.000825381			4.90885	0.000412124
4.91509	0.000800122			4.91674	0.000411765
4.92299	0.000767143			4.92464	0.000410686
4.93088	0.000740146			4.93253	0.000407893
4.93878	0.000714532			4.94043	0.0004051
4.94667	0.000687285			4.94832	0.000400595
4.95457	0.000649898			4.95622	0.000398313
4.96246	0.000609953			4.96411	0.000395913
4.97036	0.000578699			4.97201	0.000393512
4.97825	0.000548329			4.9799	0.000368005
4.98615	0.000508316			4.9878	0.000364707
4.99404	0.000479603			4.99569	0.000357607
5.00194	0.000468057			5.00359	0.000350507
5.00983	0.000442165			5.01148	0.000340427
5.01773	0.000414064			5.01938	0.000335651
5.02562	0.00040792			5.02727	0.000314081
5.03351	0.000386712			5.03516	0.000291255
5.04141	0.000356425			5.04306	0.000278834
5.0493	0.000334232			5.05095	0.00027057
5.0572	0.000307576			5.05885	0.000259805
5.06509	0.000288464			5.06674	0.000247926
5.07299	0.000281243			5.07464	0.000237469
5.08088	0.000276652			5.08253	0.000219126
5.08878	0.00026439			5.09043	0.000199633
5.09667	0.000258337			5.09832	0.000182534
5.10457	0.000238736			5.10622	0.000169186
5.11246	0.000221272			5.11411	0.000155029
5.12036	0.000213433			5.12201	0.00014574
5.12825	0.000200361			5.1299	0.000134522
5.13615	0.000189272			5.1378	0.000114809
5.14404	0.000164281			5.14569	0.000105068
5.15194	0.000143073			5.15359	9.64822e-05
5.15983	0.000118593			5.16148	8.97325e-05
5.16773	9.62816e-05			5.16938	8.5767e-05
5.17562	9.36978e-05			5.17727	7.25969e-05
5.18352	8.96302e-05			5.18517	5.78003e-05
5.19141	8.55626e-05			5.19306	4.10824e-05
5.19931	7.20876e-05			5.20096	2.03793e-05
5.2072	5.78751e-05			5.20885	1.16311e-05
5.2151	5.6257e-05			5.21675	7.12334e-06
5.22299	5.46388e-05			5.22464	-1.25733e-06
5.23088	3.97371e-05			5.23253	-9.63799e-06
5.23878	3.08173e-05			5.24043	-3.0491e-05
5.24667	3.01915e-05			5.24832	-5.27919e-05
5.25457	1.04855e-05			5.25622	-7.83838e-05
5.26246	-8.34909e-06			5.26411	-8.38289e-05
5.27036	-1.67528e-05			5.27201	-8.92739e-05
5.27825	-1.94874e-05			5.2799	-0.000103456
5.28615	-2.52357e-05			5.2878	-0.000126743
5.29404	-4.53437e-05			5.29569	-0.000163035
5.30194	-5.68236e-05			5.30359	-0.000181759
5.30983	-5.33886e-05			5.31148	-0.000197035
5.31773	-5.33799e-05			5.31938	-0.000216815
5.32562	-5.63236e-05			5.32727	-0.000229845
5.33352	-5.92674e-05			5.33517	-0.000379467
5.34141	-0.000557144			5.34306	-0.000764262
5.34931	-0.000490457			5.35096	-0.000464327
5.3572	-0.000266288			5.35885	-0.000374859
5.3651	-0.000158436			5.36675	-0.000364662
5.37299	-0.0001105			5.37464	-0.000361953
5.38089	-9.36738e-05			5.38254	-0.0003772
5.38878	-9.30286e-05			5.39043	-0.000392448
5.39668	-9.47808e-05			5.39833	-0.000430719
5.40457	-9.65331e-05			5.40622	-0.000463734
5.41247	-9.56448e-05			5.41412	-0.00048849
5.42036	-9.3366e-05			5.42201	-0.000501174
5.42825	-9.15321e-05			5.4299	-0.000517465
5.43615	-8.65755e-05			5.4378	-0.000528941
5.44404	-8.69829e-05			5.44569	-0.000533701
5.45194	-8.73903e-05			5.45359	-0.00053846
5.45983	-9.03647e-05			5.46148	-0.000557787
5.46773	-8.97757e-05			5.46938	-0.000569151
5.47562	-9.10847e-05			5.47727	-0.000590678
5.48352	-9.23937e-05			5.48517	-0.000600667
5.49141	-0.000105936			5.49306	-0.000613271
5.49931	-0.000117198			5.50096	-0.000642362
5.5072	-0.000131259			5.50885	-0.000665136
5.5151	-0.000137248			5.51675	-0.000675161
5.52299	-0.000134953			5.52464	-0.000690148
5.53089	-0.000133866			5.53254	-0.000711241
5.53878	-0.000135169			5.54043	-0.000720898
5.54668	-0.000136472			5.54833	-0.000720329
5.55457	-0.000125605			5.55622	-0.00071976
5.56247	-0.000126586			5.56412	-0.000713
5.57036	-0.000127567			5.57201	-0.000705932
5.57826	-0.000129697			5.57991	-0.000696897
5.58615	-0.000123423			5.5878	-0.000677996
5.59405	-0.000112094			5.5957	-0.000679435
5.60194	-0.000102078			5.60359	-0.000680873
5.60984	-7.85899e-05			5.61149	-0.000682841
5.61773	-5.68165e-05			5.61938	-0.000696303
5.62562	-5.17483e-05			5.62727	-0.000708564
5.63352	-4.26427e-05			5.63517	-0.000712057
5.64141	-2.6281e-05			5.64306	-0.000715551
5.64931	-2.18133e-05			5.65096	-0.000721518
5.6572	-8.42647e-06			5.65885	-0.000725991
5.6651	4.2341e-06			5.66675	-0.000730465
5.67299	1.71849e-05			5.67464	-0.000735876
5.68089	2.41729e-05			5.68254	-0.00073044
5.68878	3.74371e-05			5.69043	-0.000725634
5.69668	4.38654e-05			5.69833	-0.00071413
5.70457	5.02937e-05			5.70622	-0.000689745
5.71247	5.59096e-05			5.71412	-0.000682975
5.72036	6.15255e-05			5.72201	-0.000680554
5.72826	6.92118e-05			5.72991	-0.000678134
5.73615	8.91241e-05			5.7378	-0.00066612
5.74405	0.000113917			5.7457	-0.00066645
5.75194	0.000125715			5.75359	-0.000660576
5.75984	0.000126275			5.76149	-0.000651784
5.76773	0.000148992			5.76938	-0.000642745
5.77563	0.000167255			5.77728	-0.000629768
5.78352	0.000179087			5.78517	-0.000619399
5.79142	0.000202965			5.79307	-0.000606818
5.79931	0.000237518			5.80096	-0.000589581
5.80721	0.000260072			5.80886	-0.000577428
5.8151	0.000260454			5.81675	-0.000562262
5.82299	0.0001502			5.82464	-0.000675631
5.83089	3.99457e-05			5.83254	-0.000789
5.83878	-0.000188317			5.84043	-0.00101997
5.84668	-0.000159516			5.84833	-0.000963624
5.85457	0.000118822			5.85622	-0.000702599
5.86247	0.000256619			5.86412	-0.000585254
5.87036	0.000394417			5.87201	-0.000529899
5.87826	0.000398736			5.87991	-0.000506981
5.88615	0.000414826			5.8878	-0.000500886
5.89405	0.00042895			5.8957	-0.00049479
5.90194	0.000441996			5.90359	-0.000495539
5.90984	0.00046221			5.91149	-0.000496288
5.91773	0.000494094			5.91938	-0.000491217
5.92563	0.000542236			5.92728	-0.000481511
5.93352	0.000581647			5.93517	-0.000464531
5.94142	0.000614434			5.94307	-0.000460563
5.94931	0.000643701			5.95096	-0.00046018
5.95721	0.00066456			5.95886	-0.000459797
5.9651	0.000682705			5.96675	-0.000439196
5.973	0.000697516			5.97465	-0.000420288
5.98089	0.000712205			5.98254	-0.000404356
5.98879	0.000725612			5.99044	-0.000394958
5.99668	0.000741904			5.99833	-0.000380116
6.00458	0.000775958			6.00623	-0.000366722
6.01247	0.0007981			6.01412	-0.000343399
6.02036	0.00081059			6.02201	-0.000324984
6.02826	0.00083885			6.02991	-0.000314473
6.03615	0.000859341			6.0378	-0.000304475
6.04405	0.000881051			6.0457	-0.000295755
6.05194	0.000897513			6.05359	-0.000280411
6.05984	0.000928081			6.06149	-0.000281276
6.06773	0.000953289			6.06938	-0.000282142
6.07563	0.000968695			6.07728	-0.000275416
6.08352	0.000997958			6.08517	-0.000267379
6.09142	0.00102847			6.09307	-0.000250231
6.09931	0.00105872			6.10096	-0.000227372
6.10721	0.00109581			6.10886	-0.000207341
6.1151	0.00113335			6.11675	-0.000201251
6.123	0.00116629			6.12465	-0.000189264
6.13089	0.00119376			6.13254	-0.000169434
6.13879	0.00124092			6.14044	-0.000163265
6.14668	0.00127561			6.14833	-0.000163089
6.15458	0.0013024			6.15623	-0.00015805
6.16247	0.0013566			6.16412	-0.000154014
6.17037	0.00140082			6.17202	-0.000149977
6.17826	0.00142865			6.17991	-0.00015062
6.18616	0.00146388			6.18781	-0.00015227
6.19405	0.00151288			6.1957	-0.00015392
6.20195	0.00155611			6.2036	-0.000148041
6.20984	0.00158906			6.21149	-0.000120718
6.21773	0.00164942			6.21938	-0.000108384
6.22563	0.00171173			6.22728	-0.000107857
6.23352	0.00175937			6.23517	-9.85079e-05
6.24142	0.0017988			6.24307	-7.62751e-05
6.24931	0.00184997			6.25096	-6.70994e-05
6.25721	0.00188196			6.25886	-5.74016e-05
6.2651	0.00191878			6.26675	-5.75748e-05
6.273	0.0019672			6.27465	-5.9376e-05
6.28089	0.00200858			6.28254	-6.11772e-05
6.28879	0.0020651			6.29044	-5.29745e-05
6.29668	0.00210706			6.29833	-4.56466e-05
6.30458	0.00213961			6.30623	-4.35659e-05
6.31247	0.00218259			6.31412	-3.05025e-05
6.32037	0.00213436			6.32202	-0.000139962
6.32826	0.00208613			6.32991	-0.000249422
6.33616	0.00195754			6.33781	-0.000467323
6.34405	0.00185855			6.3457	-0.000395264
6.35195	0.00235077			6.3536	-0.000104121
6.35984	0.0024117			6.36149	4.02537e-05
6.36774	0.00247262			6.36939	0.000184628
6.37563	0.00249272			6.37728	0.000348593
6.38353	0.00252827			6.38518	0.000477324
6.39142	0.00256003			6.39307	0.000493559
6.39932	0.00259118			6.40097	0.000547297
6.40721	0.00262483			6.40886	0.000566529
6.4151	0.00264801			6.41675	0.000562079
6.423	0.00267917			6.42465	0.00055763
6.43089	0.00271137			6.43254	0.000545306
6.43879	0.00274319			6.44044	0.000488495
6.44668	0.0027907			6.44833	0.000439263
6.45458	0.00282948			6.45623	0.000392073
6.46247	0.00285823			6.46412	0.000339625
6.47037	0.00288666			6.47202	0.000299246
6.47826	0.00292427			6.47991	0.00024888
6.48616	0.00295423			6.48781	0.000187791
6.49405	0.00299211			6.4957	0.000139117
6.50195	0.00301408			6.5036	9.78577e-05
6.50984	0.00302714			6.51149	6.4008e-05
6.51774	0.00305043			6.51939	2.92042e-05
6.52563	0.00305848			6.52728	-6.54442e-06
6.53353	0.00307501			6.53518	-4.26178e-05
6.54142	0.00310801			6.54307	-9.50869e-05
6.54932	0.00314653			6.55097	-0.00011635
6.55721	0.00317828			6.55886	-0.000130831
6.56511	0.00320182			6.56676	-0.000176081
6.573	0.00321448			6.57465	-0.000199832
6.5809	0.00322189			6.58255	-0.000206119
6.58879	0.00323098			6.59044	-0.000216331
6.59669	0.00323458			6.59834	-0.00023714
6.60458	0.00323818			6.60623	-0.00026083
6.61247	0.0032541			6.61412	-0.000277498
6.62037	0.00327945			6.62202	-0.000297075
6.62826	0.00329837			6.62991	-0.000315697
6.63616	0.00332213			6.63781	-0.000328054
6.64405	0.00334044			6.6457	-0.000335521
6.65195	0.00335603			6.6536	-0.000356576
6.65984	0.00336779			6.66149	-0.000369925
6.66774	0.00339335			6.66939	-0.000384715
6.67563	0.00339013			6.67728	-0.000402276
6.68353	0.00338691			6.68518	-0.000426336
6.69142	0.00338025			6.69307	-0.000433452
6.69932	0.00337121			6.70097	-0.000435923
6.70721	0.00335864			6.70886	-0.000439162
6.71511	0.00334451			6.71676	-0.000433566
6.723	0.00332393			6.72465	-0.000424859
6.7309	0.003305			6.73255	-0.000407989
6.73879	0.00329081			6.74044	-0.000380441
6.74669	0.00327731			6.74834	-0.000360369
6.75458	0.00325707			6.75623	-0.00035237
6.76248	0.00324484			6.76413	-0.000353216
6.77037	0.00323236			6.77202	-0.000342214
6.77827	0.00322159			6.77992	-0.000319665
6.78616	0.00320301			6.78781	-0.000297142
6.79406	0.00319282			6.79571	-0.000266179
6.80195	0.00318248			6.8036	-0.000257119
6.80984	0.00316784			6.81149	-0.000248059
6.81774	0.00315163			6.81939	-0.00029707
6.82563	0.00313786			6.82728	-0.000346082
6.83353	0.00310366			6.83518	-0.000457918
6.84142	0.00263939			6.84307	-0.000667679
6.84932	0.00281194			6.85097	-0.000266481
6.85721	0.00296439			6.85886	-0.000186654
6.86511	0.00300799			6.86676	-0.000106828
6.873	0.00300653			6.87465	-0.000107607
6.8809	0.00300507			6.88255	-0.000111501
6.88879	0.00299839			6.89044	-0.000115395
6.89669	0.00297894			6.89834	-0.00010344
6.90458	0.00296455			6.90623	-7.64842e-05
6.91248	0.00295877			6.91413	-6.82353e-05
6.92037	0.00294145			6.92202	-6.02064e-05
6.92827	0.00292914			6.92992	-4.57077e-05
6.93616	0.00292287			6.93781	-1.75201e-05
6.94406	0.00290258			6.94571	5.25861e-06
6.95195	0.00288588			6.9536	1.01389e-05
6.95985	0.00287143			6.9615	2.32343e-05
6.96774	0.00285176			6.96939	3.05296e-05
6.97564	0.00282346			6.97729	5.16783e-05
6.98353	0.00279529			6.98518	8.22706e-05
6.99143	0.00277498			6.99308	9.68512e-05
6.99932	0.00276165			7.00097	0.000123177
7.00721	0.0027151			7.00886	0.000144409
7.01511	0.00267923			7.01676	0.00015568
7.023	0.00266405			7.02465	0.000174572
7.0309	0.00263341			7.03255	0.000199078
7.03879	0.00262925			7.04044	0.000221233
7.04669	0.00262181			7.04834	0.000245018
7.05458	0.00261164			7.05623	0.000278278
7.06248	0.00260412			7.06413	0.000319663
7.07037	0.00260052			7.07202	0.000352261
7.07827	0.00259587			7.07992	0.000371949
7.08616	0.00259122			7.08781	0.000386596
7.09406	0.00258447			7.09571	0.000396236
7.10195	0.00257112			7.1036	0.000416098
7.10985	0.00253659			7.1115	0.000446879
7.11774	0.0025092			7.11939	0.00047482
7.12564	0.0024884			7.12729	0.000504793
7.13353	0.00247006			7.13518	0.000539185
7.14143	0.00246118			7.14308	0.000570176
7.14932	0.00244094			7.15097	0.000596001
7.15722	0.00241281			7.15887	0.000612604
7.16511	0.00239616			7.16676	0.000646108
7.17301	0.0023829			7.17466	0.000669251
7.1809	0.00236357			7.18255	0.00069434
7.1888	0.00235333			7.19045	0.000733517
7.19669	0.00232632			7.19834	0.000765627
7.20458	0.00229637			7.20623	0.000788765
7.21248	0.00228392			7.21413	0.000816162
7.22037	0.00226831			7.22202	0.000851484
7.22827	0.00224956			7.22992	0.000894104
7.23616	0.00223332			7.23781	0.000929341
7.24406	0.00222418			7.24571	0.000963279
7.25195	0.00221545			7.2536	0.000985531
7.25985	0.00220168			7.2615	0.00103005
7.26774	0.00218058			7.26939	0.00108116
7.27564	0.00215966			7.27729	0.00110685
7.28353	0.00214186			7.28518	0.0011372
7.29143	0.00212744			7.29308	0.00118114
7.29932	0.00210907			7.30097	0.00121675
7.30722	0.00209548			7.30887	0.00124491
7.31511	0.0020876			7.31676	0.00129069
7.32301	0.00207971			7.32466	0.0010409
7.3309	0.00206932			7.33255	0.000791107
7.3388	0.00102388			7.34045	0.000238351
7.34669	0.000816932			7.34834	0.000342913
7.35459	0.00208845			7.35624	0.00169867
7.36248	0.00209327			7.36413	0.00171496
7.37038	0.0020911			7.37203	0.00173125
7.37827	0.00208892			7.37992	0.00176327
7.38617	0.002055			7.38782	0.00179755
7.39406	0.00202674			7.39571	0.00182004
7.40195	0.00200688			7.4036	0.00183858
7.40985	0.00200792			7.4115	0.00186101
7.41774	0.00200794			7.41939	0.00189812
7.42564	0.00200796			7.42729	0.00192385
7.43353	0.00201449			7.43518	0.00196184
7.44143	0.00202102			7.44308	0.00199326
7.44932	0.00202127			7.45097	0.00201775
7.45722	0.0020311			7.45887	0.00205346
7.46511	0.00203752			7.46676	0.00208268
7.47301	0.00204028			7.47466	0.00211674
7.4809	0.00204886			7.48255	0.00215954
7.4888	0.00207207			7.49045	0.00220341
7.49669	0.00208743			7.49834	0.00223124
7.50459	0.00210293			7.50624	0.00227444
7.51248	0.00212309			7.51413	0.00232693
7.52038	0.00214288			7.52203	0.00236376
7.52827	0.00216172			7.52992	0.00239443
7.53617	0.00217423			7.53782	0.00243381
7.54406	0.00217491			7.54571	0.00246867
7.55196	0.00217827			7.55361	0.00249589
7.55985	0.00219276			7.5615	0.002535
7.56775	0.00223076			7.5694	0.00257692
7.57564	0.00227716			7.57729	0.00259823
7.58354	0.00231234			7.58519	0.00263163
7.59143	0.00234318			7.59308	0.00266835
7.59932	0.00238476			7.60097	0.00269749
7.60722	0.00241667			7.60887	0.00272473
7.61511	0.00244343			7.61676	0.00274786
7.62301	0.00248937			7.62466	0.00277654
7.6309	0.00253447			7.63255	0.00280796
7.6388	0.00257739			7.64045	0.00282518
7.64669	0.00262588			7.64834	0.00284089
7.65459	0.00267752			7.65624	0.00286044
7.66248	0.00273009			7.66413	0.00290867
7.67038	0.00278425			7.67203	0.00295265
7.67827	0.00284077			7.67992	0.00299179
7.68617	0.00288617			7.68782	0.00304021
7.69406	0.00293744			7.69571	0.00309427
7.70196	0.00301083			7.70361	0.00314695
7.70985	0.00308266			7.7115	0.00319595
7.71775	0.00314974			7.7194	0.00323789
7.72564	0.00320761			7.72729	0.00327671
7.73354	0.00325556			7.73519	0.00332948
7.74143	0.00330819			7.74308	0.00339412
7.74933	0.00336947			7.75098	0.0034528
7.75722	0.00343384			7.75887	0.00351376
7.76512	0.00349601			7.76677	0.00358169
7.77301	0.00357205			7.77466	0.0036541
7.78091	0.00364743			7.78256	0.00371667
7.7888	0.0037228			7.79045	0.00379266
7.79669	0.00379402			7.79834	0.00386892
7.80459	0.00388128			7.80624	0.00394359
7.81248	0.00398143			7.81413	0.00401417
7.82038	0.00397798			7.82203	0.0039841
7.82827	0.00397453			7.82992	0.00395403
7.83617	0.00387797			7.83782	0.00382729
7.84406	0.0039121			7.84571	0.00393448
7.85196	0.00451047			7.85361	0.00456699
7.85985	0.00469466			7.8615	0.00465821
7.86775	0.00479604			7.8694	0.00473924
7.87564	0.00493295			7.87729	0.00486332
7.88354	0.00505846			7.88519	0.00498936
7.89143	0.00519995			7.89308	0.00511138
7.89933	0.00536372			7.90098	0.00527038
7.90722	0.00554115			7.90887	0.0054704
7.91512	0.00574551			7.91677	0.0056557
7.92301	0.0059485			7.92466	0.00585168
7.93091	0.0061732			7.93256	0.00606532
7.9388	0.0064276			7.94045	0.00629432
7.9467	0.0066914			7.94835	0.00653827
7.95459	0.00695682			7.95624	0.00680395
7.96249	0.00726316			7.96414	0.00710306
7.97038	0.00758453			7.97203	0.00741389
7.97828	0.00792479			7.97993	0.00774535
7.98617	0.00829675			7.98782	0.00811864
7.99406	0.00869632			7.99571	0.00853607
8.00196	0.00915176			8.00361	0.00899777
8.00985	0.00965353			8.0115	0.0095282
8.01775	0.0101933			8.0194	0.0101046
8.02564	0.0107802			8.02729	0.010747
8.03354	0.0114282			8.03519	0.011486
8.04143	0.0121602			8.04308	0.0122959
8.04933	0.0129695			8.05098	0.013183
8.05722	0.0138439			8.05887	0.0141738
8.06512	0.014788			8.06677	0.0152571
8.07301	0.0158273			8.07466	0.0164253
8.08091	0.0169402			8.08256	0.0177001
8.0888	0.0181366			8.09045	0.0190859
8.0967	0.0194038			8.09835	0.0205632
8.10459	0.0207538			8.10624	0.0221358
8.11249	0.0221692			8.11414	0.0237948
8.12038	0.0236305			8.12203	0.0255281
8.12828	0.0251474			8.12993	0.0273114
8.13617	0.026707			8.13782	0.0291367
8.14407	0.0282776			8.14572	0.030993
8.15196	0.0298648			8.15361	0.0328349
8.15986	0.0314502			8.16151	0.0346581
8.16775	0.0329985			8.1694	0.0364742
8.17565	0.0345077			8.1773	0.0382361
8.18354	0.0359553			8.18519	0.0399106
8.19143	0.0373066			8.19308	0.0415271
8.19933	0.0385872			8.20098	0.0433304
8.20722	0.0397822			8.20887	0.0449221
8.21512	0.0408681			8.21677	0.0461637
8.22301	0.0418217			8.22466	0.0472701
8.23091	0.0426497			8.23256	0.0482213
8.2388	0.0433482			8.24045	0.0490364
8.2467	0.0439195			8.24835	0.0497209
8.25459	0.0443769			8.25624	0.0503067
8.26249	0.044717			8.26414	0.0508346
8.27038	0.0449344			8.27203	0.0511347
8.27828	0.0449328			8.27993	0.0510909
8.28617	0.0449313			8.28782	0.051047
8.29407	0.0448853			8.29572	0.0509549
8.30196	0.0446673			8.30361	0.0506377
8.30986	0.0443758			8.31151	0.0500718
8.31775	0.0440004			8.3194	0.0494525
8.32565	0.0435655			8.3273	0.0488589
8.33354	0.0428412			8.33519	0.0478885
8.34144	0.0420881			8.34309	0.0470564
8.34933	0.0419214			8.35098	0.0467475
8.35723	0.0414696			8.35888	0.0460576
8.36512	0.0408052			8.36677	0.0452205
8.37302	0.040145			8.37467	0.0443709
8.38091	0.0394881			8.38256	0.0434317
8.3888	0.0388418			8.39045	0.0422889
8.3967	0.0382187			8.39835	0.041287
8.40459	0.0376178			8.40624	0.040475
8.41249	0.0370216			8.41414	0.0396938
8.42038	0.0364433			8.42203	0.0389413
8.42828	0.0359037			8.42993	0.038204
8.43617	0.0353779			8.43782	0.0375085
8.44407	0.0348722			8.44572	0.0368503
8.45196	0.0343954			8.45361	0.0362094
8.45986	0.0339405			8.46151	0.0356058
8.46775	0.0335183			8.4694	0.0350488
8.47565	0.0331443			8.4773	0.0345131
8.48354	0.0327933			8.48519	0.0340129
8.49144	0.0324787			8.49309	0.033561
8.49933	0.0321972			8.50098	0.033167
8.50723	0.0319462			8.50888	0.0328128
8.51512	0.0317267			8.51677	0.0324958
8.52302	0.0315173			8.52467	0.032208
8.53091	0.0313366			8.53256	0.0319444
8.53881	0.031175			8.54046	0.0317089
8.5467	0.0310451			8.54835	0.0315003
8.5546	0.0309609			8.55625	0.03133
8.56249	0.0308971			8.56414	0.0311899
8.57039	0.0308481			8.57204	0.0310761
8.57828	0.0308201			8.57993	0.0309977
8.58617	0.03082			8.58782	0.0309317
8.59407	0.0308365			8.59572	0.0309048
8.60196	0.0308879			8.60361	0.0308965
8.60986	0.0309681			8.61151	0.0308946
8.61775	0.0310517			8.6194	0.0309201
8.62565	0.0311638			8.6273	0.0309769
8.63354	0.0312925			8.63519	0.031065
8.64144	0.0314438			8.64309	0.031175
8.64933	0.0316247			8.65098	0.0313162
8.65723	0.0318252			8.65888	0.0314616
8.66512	0.032052			8.66677	0.0316274
8.67302	0.0323052			8.67467	0.0318255
8.68091	0.0325745			8.68256	0.0320249
8.68881	0.0328571			8.69046	0.0322408
8.6967	0.0331454			8.69835	0.0324726
8.7046	0.0334544			8.70625	0.0327169
8.71249	0.0338057			8.71414	0.0329799
8.72039	0.0341659			8.72204	0.0332875
8.72828	0.0345442			8.72993	0.0336231
8.73618	0.0349606			8.73783	0.0339754
8.74407	0.0353773			8.74572	0.0343412
8.75197	0.0358078			8.75362	0.0347353
8.75986	0.0362523			8.76151	0.0351459
8.76776	0.0367237			8.76941	0.0355574
8.77565	0.037221			8.7773	0.0359963
8.78354	0.0377293			8.78519	0.0364776
8.79144	0.0382446			8.79309	0.0369587
8.79933	0.0387691			8.80098	0.0374492
8.80723	0.0393122			8.80888	0.0379663
8.81512	0.0398783			8.81677	0.0384958
8.82302	0.0404358			8.82467	0.039022
8.83091	0.0410002			8.83256	0.0395486
8.83881	0.0410895			8.84046	0.0396792
8.8467	0.0417548			8.84835	0.040448
8.8546	0.0428429			8.85625	0.041431
8.86249	0.0434022			8.86414	0.0420078
8.87039	0.0439675			8.87204	0.0427981
8.87828	0.0445495			8.87993	0.0436601
8.88618	0.0451331			8.88783	0.0443474
8.89407	0.0457035			8.89572	0.0449444
8.90197	0.0462763			8.90362	0.04555
8.90986	0.0468437			8.91151	0.0461387
8.91776	0.047406			8.91941	0.0467359
8.92565	0.0479503			8.9273	0.0473253
8.93355	0.0484751			8.9352	0.0479348
8.94144	0.0489811			8.94309	0.0485328
8.94934	0.049519			8.95099	0.0491159
8.95723	0.0501708			8.95888	0.0497283
8.96513	0.0508749			8.96678	0.0504465
8.97302	0.0514252			8.97467	0.0511282
8.98091	0.0518831			8.98256	0.0516364
8.98881	0.0522706			8.99046	0.0521247
8.9967	0.0526415			8.99835	0.0526121
9.0046	0.0530043			9.00625	0.0530714
9.01249	0.0533427			9.01414	0.0535091
9.02039	0.0536532			9.02204	0.0539415
9.02828	0.0539479			9.02993	0.0543515
9.03618	0.0542148			9.03783	0.054727
9.04407	0.0544516			9.04572	0.0550894
9.05197	0.0546639			9.05362	0.0554181
9.05986	0.0548625			9.06151	0.0557042
9.06776	0.0550264			9.06941	0.0559942
9.07565	0.0551611			9.0773	0.0562637
9.08355	0.0552824			9.0852	0.0564967
9.09144	0.0553759			9.09309	0.0567189
9.09934	0.055459			9.10099	0.0569134
9.10723	0.0555139			9.10888	0.0570759
9.11513	0.055554			9.11678	0.0572159
9.12302	0.0555508			9.12467	0.0573263
9.13092	0.0555477			9.13257	0.0574049
9.13881	0.0555393			9.14046	0.0574526
9.14671	0.0554959			9.14836	0.0574896
9.1546	0.0554312			9.15625	0.0574944
9.1625	0.0553589			9.16415	0.0574897
9.17039	0.0552768			9.17204	0.057485
9.17828	0.0552009			9.17993	0.0574572
9.18618	0.0551121			9.18783	0.0574146
9.19407	0.0549959			9.19572	0.0573317
9.20197	0.0548857			9.20362	0.0572513
9.20986	0.054774			9.21151	0.0571778
9.21776	0.0546528			9.21941	0.0570756
9.22565	0.0545211			9.2273	0.0569597
9.23355	0.0543865			9.2352	0.0568528
9.24144	0.054252			9.24309	0.0567237
9.24934	0.0541168			9.25099	0.0565666
9.25723	0.0539713			9.25888	0.0564148
9.26513	0.0538242			9.26678	0.0562677
9.27302	0.053686			9.27467	0.0561096
9.28092	0.0535368			9.28257	0.0559357
9.28881	0.053401			9.29046	0.0557747
9.29671	0.0532842			9.29836	0.0556129
9.3046	0.053168			9.30625	0.0554344
9.3125	0.0530475			9.31415	0.0552614
9.32039	0.0529473			9.32204	0.0550957
9.32829	0.0528498			9.32994	0.0549351
9.33618	0.0522101			9.33783	0.0543208
9.34408	0.0521336			9.34573	0.0541972
9.35197	0.0523541			9.35362	0.0542448
9.35987	0.0524256			9.36152	0.0542589
9.36776	0.0524242			9.36941	0.0542055
9.37565	0.0524228			9.3773	0.0541521
9.38355	0.0524066			9.3852	0.0540425
9.39144	0.0523784			9.39309	0.053937
9.39934	0.0523889			9.40099	0.0538477
9.40723	0.0524133			9.40888	0.0537502
9.41513	0.0524373			9.41678	0.0536682
9.42302	0.052464			9.42467	0.0536028
9.43092	0.0524788			9.43257	0.0535429
9.43881	0.0525139			9.44046	0.0534898
9.44671	0.0525787			9.44836	0.0534614
9.4546	0.0526631			9.45625	0.0534579
9.4625	0.0527455			9.46415	0.0534575
9.47039	0.0528429			9.47204	0.0534777
9.47829	0.0529797			9.47994	0.0534956
9.48618	0.0531184			9.48783	0.0535195
9.49408	0.0532689			9.49573	0.0535836
9.50197	0.053441			9.50362	0.0536659
9.50987	0.0536309			9.51152	0.0537426
9.51776	0.0538407			9.51941	0.0538575
9.52566	0.0540647			9.52731	0.0539968
9.53355	0.0542981			9.5352	0.0541296
9.54145	0.0545607			9.5431	0.0542973
9.54934	0.0548476			9.55099	0.0544736
9.55724	0.0551444			9.55889	0.0546676
9.56513	0.055456			9.56678	0.0548834
9.57302	0.0557872			9.57467	0.0551255
9.58092	0.0561543			9.58257	0.0553878
9.58881	0.0565578			9.59046	0.0556682
9.59671	0.0569921			9.59836	0.0559788
9.6046	0.0575012			9.60625	0.0563008
9.6125	0.0581603			9.61415	0.0566394
9.62039	0.0588758			9.62204	0.0569975
9.62829	0.0595216			9.62994	0.0573989
9.63618	0.0602035			9.63783	0.0578222
9.64408	0.060948			9.64573	0.0582665
9.65197	0.0617649			9.65362	0.0587629
9.65987	0.0626653			9.66152	0.0593011
9.66776	0.0636736			9.66941	0.05988
9.67566	0.064778			9.67731	0.0605128
9.68355	0.0659985			9.6852	0.0612135
9.69145	0.0673445			9.6931	0.0619619
9.69934	0.0688277			9.70099	0.0627665
9.70724	0.0704634			9.70889	0.0636788
9.71513	0.0722828			9.71678	0.0646683
9.72303	0.074288			9.72468	0.0657359
9.73092	0.0764748			9.73257	0.066923
9.73882	0.0789039			9.74047	0.0682329
9.74671	0.0815867			9.74836	0.0696557
9.75461	0.0845212			9.75626	0.0712116
9.7625	0.0877549			9.76415	0.0729306
9.77039	0.0913383			9.77204	0.0748162
9.77829	0.0952501			9.77994	0.0768947
9.78618	0.0995342			9.78783	0.0791932
9.79408	0.104253			9.79573	0.0817131
9.80197	0.10941			9.80362	0.084458
9.80987	0.115002			9.81152	0.0874882
9.81776	0.12108			9.81941	0.0908226
9.82566	0.127706			9.82731	0.0944458
9.83355	0.134563			9.8352	0.098044
9.84145	0.142079			9.8431	0.102296
9.84934	0.150949			9.85099	0.10757
9.85724	0.160133			9.85889	0.112747
9.86513	0.169568			9.86678	0.118181
9.87303	0.1799			9.87468	0.124216
9.88092	0.190927			9.88257	0.130682
9.88882	0.202751			9.89047	0.137667
9.89671	0.215708			9.89836	0.145261
9.90461	0.229298			9.90626	0.153405
9.9125	0.24335			9.91415	0.162159
9.9204	0.258166			9.92205	0.171586
9.92829	0.273818			9.92994	0.181642
9.93619	0.290256			9.93784	0.192462
9.94408	0.307385			9.94573	0.204351
9.95198	0.325351			9.95363	0.216797
9.95987	0.344101			9.96152	0.22965
9.96776	0.363462			9.96941	0.24328
9.97566	0.383565			9.97731	0.257656
9.98355	0.404421			9.9852	0.272723
9.99145	0.425813			9.9931	0.288538
9.99934	0.447735			10.001	0.305168
10.0072	0.470342			10.0089	0.322477
10.0151	0.493794			10.0168	0.34046
10.023	0.517417			10.0247	0.359223
10.0309	0.541134			10.0326	0.378683
10.0388	0.565154			10.0405	0.398729
10.0467	0.589198			10.0484	0.419479
10.0546	0.613338			10.0563	0.440819
10.0625	0.637634			10.0642	0.462828
10.0704	0.66174			10.072	0.485589
10.0783	0.68565			10.0799	0.508571
10.0862	0.70939			10.0878	0.531668
10.0941	0.732733			10.0957	0.555029
10.102	0.755578			10.1036	0.57865
10.1099	0.777944			10.1115	0.602407
10.1178	0.799719			10.1194	0.6261
10.1257	0.820774			10.1273	0.649859
10.1336	0.840984			10.1352	0.673544
10.1415	0.860175			10.1431	0.69692
10.1493	0.878225			10.151	0.720036
10.1572	0.895064			10.1589	0.742826
10.1651	0.910923			10.1668	0.765077
10.173	0.925792			10.1747	0.786795
10.1809	0.939428			10.1826	0.807961
10.1888	0.951845			10.1905	0.828372
10.1967	0.962922			10.1984	0.847678
10.2046	0.972573			10.2063	0.865999
10.2125	0.980833			10.2142	0.883393
10.2204	0.987703			10.222	0.899789
10.2283	0.993209			10.2299	0.9152
10.2362	0.997348			10.2378	0.929585
10.2441	1			10.2457	0.942725
10.252	0.99992			10.2536	0.95453
10.2599	0.99984			10.2615	0.965148
10.2678	0.999223			10.2694	0.974516
10.2757	0.996078			10.2773	0.982406
10.2836	0.991668			10.2852	0.988882
10.2915	0.98603			10.2931	0.993991
10.2993	0.97913			10.301	0.997699
10.3072	0.971013			10.3089	1
10.3151	0.961754			10.3168	0.999687
10.323	0.951352			10.3247	0.999375
10.3309	0.939809			10.3326	0.998491
10.3388	0.926862			10.3405	0.995163
10.3467	0.913712			10.3484	0.991109
10.3546	0.89984			10.3563	0.985539
10.3625	0.885027			10.3642	0.978594
10.3704	0.869508			10.372	0.970322
10.3783	0.853172			10.3799	0.960982
10.3862	0.836119			10.3878	0.950745
10.3941	0.818388			10.3957	0.939413
10.402	0.800007			10.4036	0.926986
10.4099	0.781328			10.4115	0.913709
10.4178	0.762353			10.4194	0.899597
10.4257	0.743092			10.4273	0.884712
10.4336	0.723543			10.4352	0.869314
10.4415	0.703888			10.4431	0.853186
10.4493	0.684169			10.451	0.8363
10.4572	0.664329			10.4589	0.818805
10.4651	0.644473			10.4668	0.800741
10.473	0.624739			10.4747	0.782151
10.4809	0.605033			10.4826	0.76328
10.4888	0.585421			10.4905	0.744214
10.4967	0.566069			10.4984	0.724885
10.5046	0.546939			10.5063	0.705302
10.5125	0.528041			10.5142	0.685688
10.5204	0.509447			10.5221	0.666054
10.5283	0.490987			10.5299	0.646338
10.5362	0.472597			10.5378	0.626645
10.5441	0.454785			10.5457	0.607087
10.552	0.437633			10.5536	0.587603
10.5599	0.420829			10.5615	0.568281
10.5678	0.404398			10.5694	0.549245
10.5757	0.388477			10.5773	0.530435
10.5836	0.372998			10.5852	0.511848
10.5915	0.357946			10.5931	0.493624
10.5993	0.343392			10.601	0.475511
10.6072	0.329322			10.6089	0.457508
10.6151	0.315712			10.6168	0.440133
10.623	0.302573			10.6247	0.423359
10.6309	0.289958			10.6326	0.406932
10.6388	0.277804			10.6405	0.390919
10.6467	0.266087			10.6484	0.375458
10.6546	0.254898			10.6563	0.360431
10.6625	0.244163			10.6642	0.345812
10.6704	0.233832			10.6721	0.331702
10.6783	0.223968			10.6799	0.318102
10.6862	0.214419			10.6878	0.304973
10.6941	0.204974			10.6957	0.292294
10.702	0.196154			10.7036	0.280132
10.7099	0.188046			10.7115	0.268431
10.7178	0.180316			10.7194	0.257159
10.7257	0.17295			10.7273	0.246377
10.7336	0.165971			10.7352	0.236065
10.7415	0.159376			10.7431	0.22619
10.7494	0.153125			10.751	0.216769
10.7572	0.147212			10.7589	0.207801
10.7651	0.141652			10.7668	0.198801
10.773	0.136399			10.7747	0.190273
10.7809	0.131462			10.7826	0.182597
10.7888	0.126853			10.7905	0.175308
10.7967	0.122506			10.7984	0.168404
10.8046	0.118431			10.8063	0.161897
10.8125	0.114626			10.8142	0.15575
10.8204	0.111087			10.8221	0.149925
10.8283	0.107787			10.8299	0.144466
10.8362	0.104221			10.8378	0.138862
10.8441	0.101467			10.8457	0.134203
10.852	0.0993259			10.8536	0.13014
10.8599	0.0968529			10.8615	0.125936
10.8678	0.0946873			10.8694	0.12207
10.8757	0.0926527			10.8773	0.11844
10.8836	0.0907804			10.8852	0.115112
10.8915	0.0891084			10.8931	0.112047
10.8994	0.0876075			10.901	0.10918
10.9072	0.0862462			10.9089	0.106534
10.9151	0.0850471			10.9168	0.104143
10.923	0.0839979			10.9247	0.101964
10.9309	0.0830657			10.9326	0.0999795
10.9388	0.0822705			10.9405	0.098193
10.9467	0.0816074			10.9484	0.0965774
10.9546	0.0810484			10.9563	0.0951225
10.9625	0.0805927			10.9642	0.0938485
10.9704	0.0802384			10.9721	0.0927264
10.9783	0.0799712			10.9799	0.0917302
10.9862	0.0797875			10.9878	0.0908711
10.9941	0.0796849			10.9957	0.0901322
11.002	0.0796543			11.0036	0.0894927
11.0099	0.079707			11.0115	0.0889533
11.0178	0.0797928			11.0194	0.0885039
11.0257	0.079921			11.0273	0.0881375
11.0336	0.0801031			11.0352	0.0878508
11.0415	0.0803036			11.0431	0.0876304
11.0494	0.0805201			11.051	0.0874463
11.0572	0.0807622			11.0589	0.0873212
11.0651	0.0810272			11.0668	0.0872339
11.073	0.0813127			11.0747	0.087182
11.0809	0.0815914			11.0826	0.0871633
11.0888	0.0818677			11.0905	0.0871629
11.0967	0.0821418			11.0984	0.0871625
11.1046	0.0824021			11.1063	0.0871863
11.1125	0.0826367			11.1142	0.0872312
11.1204	0.0828447			11.1221	0.0872453
11.1283	0.0830223			11.13	0.0872514
11.1362	0.0831627			11.1378	0.087239
11.1441	0.083263			11.1457	0.0872266
11.152	0.0832893			11.1536	0.0871682
11.1599	0.0832998			11.1615	0.0870925
11.1678	0.0832767			11.1694	0.0869926
11.1757	0.0832537			11.1773	0.0868413
11.1836	0.0831458			11.1852	0.086636
11.1915	0.0829865			11.1931	0.0863779
11.1994	0.0827845			11.201	0.0860866
11.2072	0.0825298			11.2089	0.0857727
11.2151	0.082215			11.2168	0.08541
11.223	0.0818269			11.2247	0.0850046
11.2309	0.0813951			11.2326	0.0845566
11.2388	0.0809152			11.2405	0.0840486
11.2467	0.0803615			11.2484	0.0834798
11.2546	0.0797462			11.2563	0.0828713
11.2625	0.0791			11.2642	0.082226
11.2704	0.0784061			11.2721	0.0815351
11.2783	0.0776587			11.28	0.0807966
11.2862	0.0768713			11.2878	0.0800121
11.2941	0.0760426			11.2957	0.0791775
11.302	0.075163			11.3036	0.0782918
11.3099	0.0742418			11.3115	0.0773594
11.3178	0.073294			11.3194	0.0763905
11.3257	0.0723181			11.3273	0.0753839
11.3336	0.0707999			11.3352	0.0738922
11.3415	0.0696057			11.3431	0.0728658
11.3494	0.0691669			11.351	0.0722736
11.3572	0.0681777			11.3589	0.0711322
11.3651	0.0670351			11.3668	0.0699833
11.373	0.0658762			11.3747	0.0688045
11.3809	0.0647199			11.3826	0.0676241
11.3888	0.0635505			11.3905	0.0664403
11.3967	0.0623644			11.3984	0.065237
11.4046	0.0611565			11.4063	0.0640179
11.4125	0.0599462			11.4142	0.0627859
11.4204	0.0586195			11.4221	0.0615635
11.4283	0.0572359			11.43	0.0603344
11.4362	0.0560059			11.4378	0.0591069
11.4441	0.0548105			11.4457	0.0578967
11.452	0.0536127			11.4536	0.0566743
11.4599	0.0524324			11.4615	0.0554584
11.4678	0.051048			11.4694	0.0542504
11.4757	0.0495571			11.4773	0.0530525
11.4836	0.0483276			11.4852	0.0518516
11.4915	0.0471945			11.4931	0.0505313
11.4994	0.0460892			11.501	0.0491771
11.5073	0.0449918			11.5089	0.0479781
11.5151	0.0439242			11.5168	0.0468365
11.523	0.0428633			11.5247	0.0457153
11.5309	0.0418178			11.5326	0.0446042
11.5388	0.0408091			11.5405	0.0433828
11.5467	0.0398027			11.5484	0.042016
11.5546	0.0388281			11.5563	0.0408294
11.5625	0.0378849			11.5642	0.0398028
11.5704	0.0369588			11.5721	0.0388055
11.5783	0.0360553			11.58	0.0378352
11.5862	0.0351804			11.5878	0.0368732
11.5941	0.0343297			11.5957	0.0359343
11.602	0.0335116			11.6036	0.035016
11.6099	0.0327064			11.6115	0.034143
11.6178	0.0319216			11.6194	0.0332909
11.6257	0.0311479			11.6273	0.0324568
11.6336	0.0303996			11.6352	0.0316488
11.6415	0.0296829			11.6431	0.0308759
11.6494	0.0289786			11.651	0.0301247
11.6573	0.0282876			11.6589	0.0293861
11.6651	0.0276352			11.6668	0.0286765
11.673	0.0270092			11.6747	0.0280098
11.6809	0.0263994			11.6826	0.0273579
11.6888	0.0258056			11.6905	0.0267205
11.6967	0.0252492			11.6984	0.0261075
11.7046	0.0247215			11.7063	0.0255041
11.7125	0.0242029			11.7142	0.0249347
11.7204	0.0237045			11.7221	0.0243895
11.7283	0.0232126			11.73	0.0238588
11.7362	0.0227466			11.7379	0.0233621
11.7441	0.0223085			11.7457	0.022881
11.752	0.0218686			11.7536	0.0224234
11.7599	0.0214539			11.7615	0.0219757
11.7678	0.0210572			11.7694	0.0215432
11.7757	0.020688			11.7773	0.0211203
11.7836	0.0203298			11.7852	0.0207314
11.7915	0.0199761			11.7931	0.0203677
11.7994	0.0196408			11.801	0.0200198
11.8073	0.0193306			11.8089	0.0196817
11.8151	0.0190356			11.8168	0.0193301
11.823	0.0187513			11.8247	0.0189977
11.8309	0.0183616			11.8326	0.0183762
11.8388	0.0175318			11.8405	0.017972
11.8467	0.0175547			11.8484	0.0179568
11.8546	0.0175561			11.8563	0.0179417
11.8625	0.0174426			11.8642	0.017673
11.8704	0.0173292			11.8721	0.0174156
11.8783	0.0171005			11.88	0.0171801
11.8862	0.0168987			11.8879	0.0169769
11.8941	0.0167235			11.8957	0.0167757
11.902	0.0165513			11.9036	0.0165895
11.9099	0.0163966			11.9115	0.0164183
11.9178	0.0162432			11.9194	0.0162518
11.9257	0.0160913			11.9273	0.0160961
11.9336	0.0159302			11.9352	0.0159565
11.9415	0.0157851			11.9431	0.0158209
11.9494	0.0156645			11.951	0.015683
11.9573	0.0155373			11.9589	0.015568
11.9651	0.0154206			11.9668	0.0154649
11.973	0.0153164			11.9747	0.0153567
11.9809	0.0152009			11.9826	0.0152522
11.9888	0.0151088			11.9905	0.0151695
11.9967	0.0150348			11.9984	0.0150975
12.0046	0.0149623			12.0063	0.0150191
12.0125	0.0148872			12.0142	0.014955
12.0204	0.0148311			12.0221	0.0148987
12.0283	0.0147915			12.03	0.0148594
12.0362	0.0147416			12.0379	0.0148373
12.0441	0.0146968			12.0457	0.0148035
12.052	0.0146573			12.0536	0.0147564
12.0599	0.0146183			12.0615	0.014727
12.0678	0.0145915			12.0694	0.0146926
12.0757	0.0145754			12.0773	0.0146577
12.0836	0.0145548			12.0852	0.0146394
12.0915	0.0145371			12.0931	0.0146183
12.0994	0.0145369			12.101	0.0146059
12.1073	0.0145367			12.1089	0.01459
12.1152	0.0145353			12.1168	0.0145921
12.123	0.0145418			12.1247	0.0146068
12.1309	0.0145532			12.1326	0.0146117
12.1388	0.0145679			12.1405	0.0146147
12.1467	0.0145892			12.1484	0.0146359
12.1546	0.0146095			12.1563	0.0146513
12.1625	0.0146399			12.1642	0.0146741
12.1704	0.0146763			12.1721	0.014716
12.1783	0.014705			12.18	0.0147696
12.1862	0.0147302			12.1879	0.0148016
12.1941	0.0147622			12.1957	0.0148472
12.202	0.0147951			12.2036	0.0148926
12.2099	0.0148198			12.2115	0.0149255
12.2178	0.0148628			12.2194	0.0149766
12.2257	0.0149125			12.2273	0.0150258
12.2336	0.0149519			12.2352	0.0150651
12.2415	0.0149948			12.2431	0.0150958
12.2494	0.015039			12.251	0.0151336
12.2573	0.0150609			12.2589	0.0151869
12.2652	0.0150707			12.2668	0.0152401
12.273	0.0150922			12.2747	0.0152781
12.2809	0.0151166			12.2826	0.0153042
12.2888	0.0151352			12.2905	0.0153248
12.2967	0.0151521			12.2984	0.0153518
12.3046	0.0151812			12.3063	0.0153817
12.3125	0.0152031			12.3142	0.015387
12.3204	0.0150886			12.3221	0.0153838
12.3283	0.014974			12.33	0.0153806
12.3362	0.014741			12.3379	0.0149684
12.3441	0.0147888			12.3457	0.015131
12.352	0.0150316			12.3536	0.0152134
12.3599	0.0151305			12.3615	0.0152958
12.3678	0.015143			12.3694	0.0157483
12.3757	0.0151467			12.3773	0.0162048
12.3836	0.0151277			12.3852	0.0163879
12.3915	0.0151087			12.3931	0.0164193
12.3994	0.0150865			12.401	0.0164171
12.4073	0.0150421			12.4089	0.0164149
12.4152	0.0149918			12.4168	0.0163021
12.423	0.0149313			12.4247	0.0161984
12.4309	0.0148556			12.4326	0.016082
12.4388	0.0147879			12.4405	0.0159499
12.4467	0.0147175			12.4484	0.0157945
12.4546	0.0146216			12.4563	0.0156172
12.4625	0.0145233			12.4642	0.0154503
12.4704	0.0144213			12.4721	0.0152931
12.4783	0.0143077			12.48	0.0151216
12.4862	0.0141921			12.4879	0.0149428
12.4941	0.0140692			12.4958	0.014768
12.502	0.0139508			12.5036	0.014583
12.5099	0.0138192			12.5115	0.0144062
12.5178	0.0136895			12.5194	0.0142369
12.5257	0.0135599			12.5273	0.0140525
12.5336	0.0134356			12.5352	0.0138859
12.5415	0.0133122			12.5431	0.0137115
12.5494	0.0131912			12.551	0.013528
12.5573	0.0130546			12.5589	0.0133472
12.5652	0.0129192			12.5668	0.0131621
12.573	0.0127712			12.5747	0.0129827
12.5809	0.0126177			12.5826	0.0128062
12.5888	0.0124775			12.5905	0.0126358
12.5967	0.0123282			12.5984	0.0124653
12.6046	0.0121865			12.6063	0.0123083
12.6125	0.0120365			12.6142	0.0121634
12.6204	0.0118987			12.6221	0.0120294
12.6283	0.0117624			12.63	0.0118834
12.6362	0.0116252			12.6379	0.0117297
12.6441	0.0115149			12.6458	0.0115717
12.652	0.0114027			12.6536	0.0113877
12.6599	0.011286			12.6615	0.0112098
12.6678	0.0111772			12.6694	0.0110365
12.6757	0.0110652			12.6773	0.0108664
12.6836	0.0109463			12.6852	0.0106801
12.6915	0.0108298			12.6931	0.0104916
12.6994	0.0107133			12.701	0.0103415
12.7073	0.0106028			12.7089	0.0102109
12.7152	0.0104985			12.7168	0.0100883
12.7231	0.0103763			12.7247	0.00999223
12.7309	0.0102652			12.7326	0.00991302
12.7388	0.0101759			12.7405	0.00982706
12.7467	0.0100912			12.7484	0.00974672
12.7546	0.00999671			12.7563	0.00967644
12.7625	0.00991032			12.7642	0.00959288
12.7704	0.00982201			12.7721	0.00948972
12.7783	0.00972527			12.78	0.00939573
12.7862	0.00963345			12.7879	0.00931655
12.7941	0.00955901			12.7958	0.00924632
12.802	0.00950843			12.8036	0.00919365
12.8099	0.00943683			12.8115	0.00912341
12.8178	0.00935835			12.8194	0.00905682
12.8257	0.00928199			12.8273	0.00900152
12.8336	0.00865974			12.8352	0.00848277
12.8415	0.00852775			12.8431	0.00845039
12.8494	0.00882936			12.851	0.00861806
12.8573	0.00893312			12.8589	0.0086725
12.8652	0.00893245			12.8668	0.00865688
12.8731	0.00893179			12.8747	0.00864126
12.8809	0.00891405			12.8826	0.00860886
12.8888	0.0088732			12.8905	0.00855634
12.8967	0.00883805			12.8984	0.00848459
12.9046	0.00880491			12.9063	0.00842071
12.9125	0.00876654			12.9142	0.00836218
12.9204	0.00872484			12.9221	0.00830502
12.9283	0.0086908			12.93	0.00825436
12.9362	0.00865033			12.9379	0.00819862
12.9441	0.00859093			12.9458	0.00813881
12.952	0.00854964			12.9536	0.00809481
12.9599	0.00850512			12.9615	0.00804848
12.9678	0.00844801			12.9694	0.00800006
12.9757	0.00841235			12.9773	0.00796129
12.9836	0.00837074			12.9852	0.0079149
12.9915	0.00832951			12.9931	0.00785852
12.9994	0.00829898			13.001	0.00781674
13.0073	0.0082673			13.0089	0.00775185
13.0152	0.00823483			13.0168	0.00769342
13.0231	0.00820136			13.0247	0.00766069
13.0309	0.00817347			13.0326	0.00760916
13.0388	0.00814354			13.0405	0.00756432
13.0467	0.00811484			13.0484	0.00751849
13.0546	0.00809636			13.0563	0.00746554
13.0625	0.00806781			13.0642	0.00741783
13.0704	0.00803011			13.0721	0.00737001
13.0783	0.00799278			13.08	0.00732069
13.0862	0.00796572			13.0879	0.00727683
13.0941	0.00794374			13.0958	0.00724072
13.102	0.00792275			13.1037	0.00719604
13.1099	0.00790532			13.1115	0.0071497
13.1178	0.0078829			13.1194	0.00710268
13.1257	0.007855			13.1273	0.00705271
13.1336	0.00783126			13.1352	0.00699515
13.1415	0.00780702			13.1431	0.00693998
13.1494	0.00778341			13.151	0.00689377
13.1573	0.00777146			13.1589	0.0068433
13.1652	0.00776277			13.1668	0.00680401
13.1731	0.00775018			13.1747	0.00675373
13.1809	0.0077405			13.1826	0.0067012
13.1888	0.00773352			13.1905	0.00666718
13.1967	0.00771875			13.1984	0.00663113
13.2046	0.00770426			13.2063	0.00659179
13.2125	0.00768193			13.2142	0.00656914
13.2204	0.00767621			13.2221	0.00651925
13.2283	0.00767837			13.23	0.00647103
13.2362	0.00767884			13.2379	0.00645036
13.2441	0.0076793			13.2458	0.00641478
13.252	0.00768879			13.2537	0.00636403
13.2599	0.00769292			13.2615	0.00634502
13.2678	0.00769704			13.2694	0.00631164
13.2757	0.00770037			13.2773	0.00626987
13.2836	0.00771376			13.2852	0.00624909
13.2915	0.00774327			13.2931	0.00623313
13.2994	0.00777447			13.301	0.00621227
13.3073	0.00780327			13.3089	0.00619441
13.3152	0.00776973			13.3168	0.00618623
13.3231	0.00773619			13.3247	0.00601002
13.3309	0.00764274			13.3326	0.00583381
13.3388	0.00616266			13.3405	0.00491935
13.3467	0.0065763			13.3484	0.00558803
13.3546	0.00738827			13.3563	0.00597323
13.3625	0.00779326			13.3642	0.00614138
13.3704	0.00819825			13.3721	0.00621185
13.3783	0.00820077			13.38	0.00624322
13.3862	0.00820599			13.3879	0.00627459
13.3941	0.0082408			13.3958	0.00628099
13.402	0.00828327			13.4037	0.00630173
13.4099	0.00832961			13.4115	0.00634403
13.4178	0.00838336			13.4194	0.00640079
13.4257	0.00844204			13.4273	0.00645432
13.4336	0.00849555			13.4352	0.00648939
13.4415	0.00854844			13.4431	0.0065198
13.4494	0.00859824			13.451	0.00655665
13.4573	0.00865597			13.4589	0.00660276
13.4652	0.008719			13.4668	0.00663753
13.4731	0.00878276			13.4747	0.0066894
13.481	0.008853			13.4826	0.00673624
13.4888	0.00892514			13.4905	0.00678296
13.4967	0.00897965			13.4984	0.00684284
13.5046	0.00902445			13.5063	0.00689671
13.5125	0.00908441			13.5142	0.00694206
13.5204	0.00914356			13.5221	0.00700957
13.5283	0.00919975			13.53	0.00706143
13.5362	0.00925095			13.5379	0.00710943
13.5441	0.00929517			13.5458	0.00716816
13.552	0.0093366			13.5537	0.00722495
13.5599	0.0093704			13.5615	0.00727455
13.5678	0.00939223			13.5694	0.00731383
13.5757	0.0094204			13.5773	0.00735737
13.5836	0.00944666			13.5852	0.00739756
13.5915	0.00946211			13.5931	0.00742556
13.5994	0.00946526			13.601	0.00746202
13.6073	0.00947796			13.6089	0.00750599
13.6152	0.00949693			13.6168	0.00753926
13.6231	0.00951673			13.6247	0.0075662
13.631	0.00951857			13.6326	0.00759565
13.6388	0.00951889			13.6405	0.00762108
13.6467	0.0095136			13.6484	0.0076314
13.6546	0.0095083			13.6563	0.00764103
13.6625	0.0094731			13.6642	0.0076487
13.6704	0.00944845			13.6721	0.00765136
13.6783	0.00943516			13.68	0.00764702
13.6862	0.00941228			13.6879	0.00764268
13.6941	0.00937678			13.6958	0.00763135
13.702	0.00933676			13.7037	0.00762133
13.7099	0.00929315			13.7116	0.00761392
13.7178	0.00924501			13.7194	0.00757717
13.7257	0.00919993			13.7273	0.00752802
13.7336	0.00914681			13.7352	0.00749143
13.7415	0.00908321			13.7431	0.00744294
13.7494	0.0090132			13.751	0.00737681
13.7573	0.0089411			13.7589	0.00731734
13.7652	0.00886893			13.7668	0.00728611
13.7731	0.00879957			13.7747	0.0072572
13.781	0.0087263			13.7826	0.00720231
13.7888	0.00864592			13.7905	0.0071354
13.7967	0.00857109			13.7984	0.0070956
13.8046	0.00850073			13.8063	0.00703526
13.8125	0.00843131			13.8142	0.00696464
13.8204	0.00836197			13.8221	0.00691835
13.8283	0.00828336			13.83	0.00683236
13.8362	0.00753678			13.8379	0.00633835
13.8441	0.0075723			13.8458	0.00647038
13.852	0.00783951			13.8537	0.00656642
13.8599	0.00792755			13.8616	0.00654992
13.8678	0.00791787			13.8694	0.00653341
13.8757	0.00790819			13.8773	0.00649548
13.8836	0.00787988			13.8852	0.00641952
13.8915	0.00781403			13.8931	0.00634907
13.8994	0.00775138			13.901	0.00629988
13.9073	0.00770074			13.9089	0.00624894
13.9152	0.00765623			13.9168	0.00618556
13.9231	0.00760832			13.9247	0.00613159
13.931	0.00756728			13.9326	0.00607716
13.9388	0.00752438			13.9405	0.00602484
13.9467	0.00747913			13.9484	0.00598101
13.9546	0.00742766			13.9563	0.00593887
13.9625	0.00737633			13.9642	0.00589231
13.9704	0.00732821			13.9721	0.00583545
13.9783	0.00728636			13.98	0.00579896
13.9862	0.00724962			13.9879	0.00576683
13.9941	0.00721094			13.9958	0.00570617
14.002	0.00717896			14.0037	0.00567037
14.0099	0.00714158			14.0116	0.00564689
14.0178	0.00709418			14.0194	0.00562953
14.0257	0.00705147			14.0273	0.00560891
14.0336	0.00702083			14.0352	0.00559465
14.0415	0.00699495			14.0431	0.00557489
14.0494	0.00698343			14.051	0.0055566
14.0573	0.00696826			14.0589	0.0055518
14.0652	0.00695479			14.0668	0.00554391
14.0731	0.00694934			14.0747	0.00554694
14.081	0.00695243			14.0826	0.00554744
14.0889	0.00695356			14.0905	0.00554558
14.0967	0.00695469			14.0984	0.00554373
14.1046	0.00695904			14.1063	0.00555196
14.1125	0.00696193			14.1142	0.00556028
14.1204	0.00696551			14.1221	0.00556573
14.1283	0.00696715			14.13	0.00557183
14.1362	0.00697106			14.1379	0.00557192
14.1441	0.00697284			14.1458	0.00557828
14.152	0.00697215			14.1537	0.00558344
14.1599	0.00697145			14.1616	0.0055963
14.1678	0.00697153			14.1694	0.00559467
14.1757	0.00698868			14.1773	0.00559303
14.1836	0.00699623			14.1852	0.00558967
14.1915	0.00699986			14.1931	0.00560883
14.1994	0.0069984			14.201	0.00560998
14.2073	0.00699695			14.2089	0.00561114
14.2152	0.00699041			14.2168	0.00560338
14.2231	0.00698237			14.2247	0.00559561
14.231	0.00698137			14.2326	0.00557763
14.2389	0.00698262			14.2405	0.00557046
14.2467	0.0069814			14.2484	0.00556813
14.2546	0.00698018			14.2563	0.00555312
14.2625	0.00697191			14.2642	0.00553273
14.2704	0.00696913			14.2721	0.00551258
14.2783	0.00696635			14.28	0.00549925
14.2862	0.00695852			14.2879	0.00548424
14.2941	0.00694414			14.2958	0.00546431
14.302	0.00691447			14.3037	0.00543307
14.3099	0.00688764			14.3116	0.00540585
14.3178	0.00685932			14.3194	0.00538743
14.3257	0.00683126			14.3273	0.00536056
14.3336	0.00637101			14.3352	0.0048747
14.3415	0.00636006			14.3431	0.00487229
14.3494	0.00658714			14.351	0.00506985
14.3573	0.0066842			14.3589	0.00513132
14.3652	0.00672175			14.3668	0.00512869
14.3731	0.00672749			14.3747	0.00512606
14.381	0.00672939			14.3826	0.00511335
14.3889	0.00672232			14.3905	0.00508311
14.3967	0.00671524			14.3984	0.00504235
14.4046	0.00670462			14.4063	0.00499642
14.4125	0.00668209			14.4142	0.00493467
14.4204	0.00666113			14.4221	0.00487841
14.4283	0.00664234			14.43	0.00483139
14.4362	0.00662095			14.4379	0.00476858
14.4441	0.0065942			14.4458	0.00470349
14.452	0.00656949			14.4537	0.00464027
14.4599	0.00653526			14.4616	0.00457363
14.4678	0.00650006			14.4695	0.00451109
14.4757	0.00646737			14.4773	0.0044398
14.4836	0.00643453			14.4852	0.0043724
14.4915	0.00639847			14.4931	0.00431338
14.4994	0.00637276			14.501	0.00425176
14.5073	0.00635059			14.5089	0.00418352
14.5152	0.00632065			14.5168	0.00412136
14.5231	0.00628476			14.5247	0.00405498
14.531	0.00624955			14.5326	0.00399567
14.5389	0.00621747			14.5405	0.00395319
14.5467	0.0061637			14.5484	0.00389306
14.5546	0.00612002			14.5563	0.00382861
14.5625	0.00607807			14.5642	0.00378357
14.5704	0.00603063			14.5721	0.00373431
14.5783	0.0059864			14.58	0.00367957
14.5862	0.00594505			14.5879	0.00362668
14.5941	0.00590989			14.5958	0.00357644
14.602	0.0058693			14.6037	0.00351871
14.6099	0.00584089			14.6116	0.00346512
14.6178	0.0058023			14.6195	0.0034102
14.6257	0.00577181			14.6273	0.00335789
14.6336	0.00574314			14.6352	0.00330232
14.6415	0.00570928			14.6431	0.00324483
14.6494	0.00568741			14.651	0.00318818
14.6573	0.00567055			14.6589	0.00312671
14.6652	0.00564577			14.6668	0.00308535
14.6731	0.00561246			14.6747	0.00304529
14.681	0.00556876			14.6826	0.00297956
14.6889	0.00554458			14.6905	0.00292905
14.6968	0.00553551			14.6984	0.00289942
14.7046	0.00550024			14.7063	0.00286868
14.7125	0.00547231			14.7142	0.00282493
14.7204	0.00544309			14.7221	0.00279074
14.7283	0.00541943			14.73	0.00274808
14.7362	0.00539373			14.7379	0.00270681
14.7441	0.00537757			14.7458	0.00268627
14.752	0.00535359			14.7537	0.00265367
14.7599	0.00531607			14.7616	0.00261417
14.7678	0.00527861			14.7695	0.00258405
14.7757	0.00524024			14.7773	0.00255853
14.7836	0.00521202			14.7852	0.00252332
14.7915	0.00517562			14.7931	0.00248713
14.7994	0.00515342			14.801	0.00248022
14.8073	0.00512964			14.8089	0.00246772
14.8152	0.00508702			14.8168	0.00244192
14.8231	0.00505872			14.8247	0.00241975
14.831	0.00472938			14.8326	0.00201577
14.8389	0.00457401			14.8405	0.00190544
14.8468	0.00476904			14.8484	0.00210192
14.8546	0.00486589			14.8563	0.00218583
14.8625	0.00489004			14.8642	0.00221068
14.8704	0.00488657			14.8721	0.00220688
14.8783	0.00488311			14.88	0.00220308
14.8862	0.00486189			14.8879	0.00217302
14.8941	0.00483655			14.8958	0.00214246
14.902	0.00481626			14.9037	0.00211722
14.9099	0.0048028			14.9116	0.00210276
14.9178	0.0047854			14.9195	0.00207498
14.9257	0.00476386			14.9273	0.00204887
14.9336	0.00474722			14.9352	0.00204098
14.9415	0.00473083			14.9431	0.00201947
14.9494	0.00470791			14.951	0.00199863
14.9573	0.0046797			14.9589	0.00199223
14.9652	0.0046739			14.9668	0.00198249
14.9731	0.0046681			14.9747	0.00195236
14.981	0.00464849			14.9826	0.00194101
14.9889	0.00463578			14.9905	0.00193198
14.9968	0.00462531			14.9984	0.00191842
15.0046	0.00461155			15.0063	0.00191485
15.0125	0.0046031			15.0142	0.00190472
15.0204	0.00458772			15.0221	0.00187798
15.0283	0.0045607			15.03	0.00185388
15.0362	0.00453325			15.0379	0.00183104
15.0441	0.00452798			15.0458	0.00181854
15.052	0.00452797			15.0537	0.00180441
15.0599	0.00452592			15.0616	0.00178986
15.0678	0.00452387			15.0695	0.00178604
15.0757	0.00451623			15.0774	0.00178222
15.0836	0.00450759			15.0852	0.00177397
15.0915	0.00450653			15.0931	0.00177229
15.0994	0.00450775			15.101	0.00177062
15.1073	0.00450739			15.1089	0.00176882
15.1152	0.00450704			15.1168	0.00176703
15.1231	0.00450739			15.1247	0.00175949
15.131	0.00450736			15.1326	0.00174344
15.1389	0.00450656			15.1405	0.00172654
15.1468	0.00450576			15.1484	0.00173314
15.1546	0.00449056			15.1563	0.00173211
15.1625	0.00447533			15.1642	0.00173108
15.1704	0.00446707			15.1721	0.00174077
15.1783	0.00446637			15.18	0.00174602
15.1862	0.00446567			15.1879	0.00175098
15.1941	0.00444833			15.1958	0.0017504
15.202	0.00442443			15.2037	0.00174945
15.2099	0.00440306			15.2116	0.00174473
15.2178	0.00439657			15.2195	0.00174001
15.2257	0.00438228			15.2274	0.00173595
15.2336	0.00437599			15.2352	0.00173353
15.2415	0.00437542			15.2431	0.0017308
15.2494	0.00436339			15.251	0.00172768
15.2573	0.00435534			15.2589	0.00172457
15.2652	0.00435185			15.2668	0.00172826
15.2731	0.00432765			15.2747	0.00175333
15.281	0.00429903			15.2826	0.00175417
15.2889	0.00427927			15.2905	0.00175301
15.2968	0.00425446			15.2984	0.00175156
15.3047	0.00423668			15.3063	0.00175012
15.3125	0.00422449			15.3142	0.00173331
15.3204	0.00420969			15.3221	0.00172757
15.3283	0.00414784			15.33	0.00161754
15.3362	0.00368185			15.3379	0.00127771
15.3441	0.00382383			15.3458	0.00156628
15.352	0.00398396			15.3537	0.00167872
15.3599	0.00404638			15.3616	0.00171729
15.3678	0.00404666			15.3695	0.00171338
15.3757	0.0040415			15.3774	0.00170947
15.3836	0.00403634			15.3852	0.00170194
15.3915	0.00402142			15.3931	0.00168321
15.3994	0.00398995			15.401	0.00167956
15.4073	0.00396031			15.4089	0.00167699
15.4152	0.00394497			15.4168	0.00167442
15.4231	0.00392283			15.4247	0.00166339
15.431	0.00389482			15.4326	0.00165851
15.4389	0.00385781			15.4405	0.00165868
15.4468	0.00383107			15.4484	0.00166381
15.4547	0.00380627			15.4563	0.00166275
15.4625	0.00377719			15.4642	0.00166074
15.4704	0.00375062			15.4721	0.00165873
15.4783	0.00373569			15.48	0.00165058
15.4862	0.00371541			15.4879	0.00164602
15.4941	0.0036958			15.4958	0.00164145
15.502	0.00367911			15.5037	0.00163356
15.5099	0.00366974			15.5116	0.00162159
15.5178	0.00364158			15.5195	0.00160382
15.5257	0.00362731			15.5274	0.00158961
15.5336	0.00361218			15.5352	0.00157057
15.5415	0.00358959			15.5431	0.00156152
15.5494	0.00358719			15.551	0.00154873
15.5573	0.00358543			15.5589	0.00153556
[truncated: 1,484 more rows]

## Sheet: 7c
ATP uM	DMSO					GSK'157
48.8281	26.4202	19.485	26.0833	23.2135		31.8259	33.6681	45.1485	40.4259
24.4141	25.6968	23.0043	21.3387	21.1727		26.2714	33.2353	36.9298	35.6772
12.207	23.378	18.75	18.7407	16.7975		27.0828	32.4066	39.6868
6.10352	16.6523	15.3521	13.0478	14.7714		26.8789	34.8963	37.8017	33.2736
3.05176	10.1804	13.4155	9.17785	10.5769		23.4269	32.8085	37.5068	28.887
1.52588	2.78645	7.00389	3.213	3.06867		18.7992	28.7678	30.3731	23.0899
0	0	0	0	0		0	0	0	0

## Sheet: 7d
Vmax %
	DMSO
	31.64	22.79	29.77	25.84
	GSK157
	29.87	34.15	41.79	39.39
Km ATP uM
	DMSO
	6.136	2.652	7.927	5.531
	GSK'157
	0.8798	0.2278	0.5273	1.104

## Sheet: 8a
ATP uM	DMSO				GSK'414				AMG44
0	5.59524	3.8593			4.30189	5.65217	8.90244		4.97942	3.38865	5.61151	4.65946
1.5	8.8961	5.3605			19.6	14.7561	21.6049		21.6084	19.5767	22.9237	25.4128
3	13.7278	8.55491			23.7037	14.0435	32.3826		24.8864	19.9465	26.6038	46.257
6	21.2366	19.9531			27.2826	21	42.8571		26.7516	22.7523	29.2105	59.6774
12	17.6562	14.5133			30.8939	20.6965	41.4634		27.4468	22.2	33.5193	44.5813
24	29.7241	17.3585			34.8663	26.6471	43.4307		32.9545	21.9259	30.6145	51.8868
49	33.2857	24.9206			36.4943	28.1013	42.2053		39.8519	26.2987	34.9813	55.3191

## Sheet: 8b
	DMSO				GSK'414				AMG44
K obs	1.11419	0.885809			0.32807	0.443442	0.281663		0.274143	0.0883231	0.16599	0.235471

[truncated: 19 more sheets: 8c, 8d, 8e, 8f, Supplementary 1, Supplementary 2, Supplementary 3, Supplementary 4a, Supplementary 4b, Supplementary 5a,b, Supplementary 6a, Supplementary 6b, Supplementary 9a, Supplementary 9b, Supplementary 9c, Supplementary 10a, Supplementary 10b, Supplementary 11a, Supplementary 11b]
